# Supplementary material for: The impact of environmental exposures on DNA methylation in the EXPANSE project
Source: eBioMedicine. 2025 Dec 19;123:106084. doi: 10.1016/j.ebiom.2025.106084 (PMC12794040; doi:10.1016/j.ebiom.2025.106084)
Supplement: Supplemental Data 1 [file mmc1.xlsx]

## Sheet: DMRs_Children4
chromosome_position	N_CpGs	min_smoothed_fdr	meandiff	overlapping.genes	CpGs_list	Exposure
chr7:27183274-27184853	30	0.000113956	0.304487	HOXA-AS3, HOXA3, RP1-170O19.22, HOXA5	cg09549073,cg04863892,cg19759481,cg02916332,cg17569124,cg25307665,cg14014955,cg02646423,cg20517050,cg14058329,cg03207666,cg23454797,cg08070327,cg25506432,cg16997642,cg14013695,cg25390165,cg19643053,cg05774699,cg26023912,cg14882265,cg17432857,cg00969405,cg02106682,cg03368099,cg01748892,cg13694927,cg03744763,cg27151303,cg05579037	MSAVI
chr6:30094947-30095802	30	9.05792e-07	0.00061	NA	cg23375895,cg21376799,cg20167366,cg14645861,cg06893296,cg12860635,cg25247859,cg05745631,cg05068206,cg23079252,cg21334513,cg27282900,cg02049405,cg21697794,cg26477792,cg06938705,cg04768479,cg18628732,cg17034390,cg05994850,cg26719062,cg18055610,cg19059495,cg20999347,cg01964152,cg08548396,cg12534216,cg01528052,cg27108419,cg08498156	Urbanicity
chr20:57463572-57464973	23	2.81164e-08	-0.00156522	GNAS, RP1-309F20.3	cg17334845,cg26767990,cg17652507,cg22407822,cg07341934,cg02107718,cg23496597,cg25308079,cg09772382,cg15222215,cg14263118,cg11244758,cg05926269,cg03821543,cg01538522,cg00267746,cg03837903,cg23159236,cg22798925,cg20126878,cg27027803,cg08997444,cg22639787	NO2 monthly
chr7:27183401-27184521	23	0.00399529	-0.00306957	HOXA-AS3, HOXA3, RP1-170O19.22	cg19759481,cg02916332,cg17569124,cg25307665,cg14014955,cg02646423,cg20517050,cg14058329,cg03207666,cg23454797,cg08070327,cg25506432,cg16997642,cg14013695,cg25390165,cg19643053,cg05774699,cg26023912,cg14882265,cg17432857,cg00969405,cg02106682,cg03368099	NO2 monthly
chr6:33282856-33283317	20	0.00538703	-0.00214	ZBTB22	cg04415168,cg10376053,cg14288848,cg17055704,cg14309283,cg05210804,cg26646118,cg10134527,cg25954512,cg14096569,cg18144560,cg21330831,cg08771019,cg11917542,cg03000593,cg13027595,cg04678230,cg01199618,cg24221373,cg20185718	NO2 monthly
chr11:14993818-14994397	15	0.00214324	0.000406667	CALCB, CALCA	cg22183706,cg27413462,cg17072805,cg25943588,cg01971122,cg02077276,cg24117998,cg26833169,cg01995938,cg14106660,cg12904004,cg22085702,cg13491234,cg11488893,cg07238401	Urbanicity
chr6:32847112-32847845	14	0.000113956	-0.233593	PPP1R2P1	cg14427382,cg16928551,cg00063006,cg02269978,cg24639679,cg19628603,cg00797104,cg17352045,cg18942934,cg13493635,cg08873792,cg01607625,cg09318162,cg16454316	MSAVI
chr1:25290947-25292412	14	1.60308e-10	-0.00253571	RUNX3	cg14182690,cg07236781,cg13461622,cg06640822,cg04554131,cg27058497,cg09993145,cg14425908,cg12459932,cg11585280,cg16529592,cg19774846,cg13898430,cg06156260	NO2 monthly
chr21:45705175-45706043	12	3.26724e-06	0.014325	AIRE	cg01840740,cg15955655,cg23272544,cg16501323,cg17356252,cg18689454,cg16717549,cg11923631,cg27251412,cg09510531,cg08089567,cg12843033	PM2.5 annual
chr6:29691993-29692824	12	0.000658965	-0.00175833	HLA-F	cg11423684,cg12588917,cg23892836,cg24351901,cg15331332,cg00504902,cg11617938,cg11587584,cg05358170,cg15584790,cg14140375,cg10601943	NO2 monthly
chr12:133066486-133066762	11	0.00149946	-0.00206364	FBRSL1	cg19183325,cg25350087,cg08818195,cg01845583,cg24182729,cg16088107,cg09125882,cg00638090,cg15282907,cg19705626,cg11709225	NO2 monthly
chr14:96180319-96181044	11	0.000700681	-0.000727273	RP11-164H13.1, TCL1A	cg14127336,cg16696317,cg19992633,cg27089768,cg24996565,cg13282837,cg07445246,cg23114311,cg04313756,cg17717124,cg08092680	Urbanicity
chr16:8806359-8807026	10	0.00348364	0.00111	ABAT	cg07336964,cg01881182,cg16586594,cg26778345,cg08241330,cg08834902,cg00231389,cg00220102,cg10292855,cg05372963	Urbanicity
chr18:12377201-12378044	9	0.00117956	-0.00275556	AFG3L2	cg24285919,cg02234156,cg20219876,cg16868190,cg06934613,cg25964954,cg16615927,cg20012885,cg03766998	NO2 monthly
chr10:72362452-72363216	9	0.000276114	-0.00146667	PRF1	cg20408402,cg19880751,cg12336290,cg23059461,cg23364656,cg12433559,cg02374486,cg15293582,cg18352710	NO2 monthly
chr13:114103452-114104057	8	9.05792e-07	0.0008625	ADPRHL1	cg04398180,cg10624914,cg10039500,cg03502979,cg22478679,cg26112170,cg00767058,cg05163330	Urbanicity
chr1:228291118-228291705	8	0.000129728	-0.0006375	C1orf35	cg07818431,cg19021960,cg01054023,cg04078980,cg11953245,cg22790377,cg15720832,cg14925024	Urbanicity
chr1:230414987-230416101	8	7.66497e-08	-0.0039125	GALNT2, RP5-956O18.3	cg12723251,cg19727396,cg24591105,cg00589617,cg05697274,cg24250902,cg00526336,cg12297684	NO2 monthly
chr16:3114948-3115809	8	0.00100914	-0.0025125	IL32	cg08967456,cg01594685,cg00239353,cg26724967,cg23813257,cg18350391,cg08978665,cg00471190	NO2 monthly
chr17:40936078-40937362	8	4.55332e-08	-0.0039625	WNK4	cg05614735,cg18963509,cg02441618,cg16265599,cg16695758,cg20653128,cg12808359,cg14457782	LAN
chr6:149805995-149806635	8	0.00397721	-0.0020125	ZC3H12D	cg15132169,cg09678939,cg13136655,cg04275695,cg17501395,cg18082788,cg00073460,cg06762457	LAN
chr19:47248940-47249517	7	0.00212247	-0.00285714	FKRP, STRN4	cg14544983,cg22975125,cg12254611,cg24868098,cg04247584,cg10302026,cg02690316	NO2 monthly
chr4:165898666-165899396	7	0.000113956	-0.397043	RP11-366M4.8, TRIM61	cg16691177,cg05767411,cg13023646,cg14038058,cg11512289,cg11955878,cg20233582	MSAVI
chr17:75136828-75137144	7	0.00113419	-0.00317143	SEC14L1	cg23891712,cg09570535,cg20487366,cg14159220,cg01835037,cg14821192,cg25344639	NO2 monthly
chr17:80189962-80190154	7	0.00211703	0.00374286	SLC16A3	cg17932802,cg10377245,cg23224090,cg19284277,cg18083597,cg27355141,cg03956820	NO2 annual
chr17:80189225-80190054	7	2.64012e-05	0.0192429	SLC16A3	cg09147131,cg25804541,cg19590707,cg17932802,cg10377245,cg23224090,cg19284277	PM2.5 annual
chr19:14629124-14629247	7	0.00399529	-0.00261429	TECR, DNAJB1	cg05514743,cg09431544,cg01083584,cg19799760,cg24714147,cg00395795,cg13682437	NO2 monthly
chr7:27280914-27281346	6	0.00431973	0.000733333	EVX1-AS	cg09071155,cg13389958,cg01564135,cg12550866,cg06544111,cg15564098	Urbanicity
chr1:230414987-230415547	6	0.000136054	-0.0253167	GALNT2	cg12723251,cg19727396,cg24591105,cg00589617,cg05697274,cg24250902	PM2.5 annual
chr17:78417789-78418076	6	0.00336864	0.0042	NA	cg25447164,cg16980380,cg04305399,cg06443034,cg25741116,cg12301563	NO2 monthly
chr20:56964015-56964089	6	0.00357392	-0.00291667	NA	cg17755581,cg02581909,cg14774844,cg21947858,cg24386596,cg14206848	NO2 monthly
chr6:32164723-32165237	6	0.00211703	0.00345	NOTCH4	cg12401918,cg06023661,cg06815976,cg11884274,cg08801479,cg06891815	NO2 annual
chr17:7461260-7461775	6	0.00211703	0.00353333	TNFSF12, TNFSF12-TNFSF13, TNFSF13	cg05872923,cg00816039,cg10479431,cg05514680,cg23161218,cg13358186	NO2 annual
chr6:147124930-147124996	5	0.00764904	-0.00094	ADGB, KATNBL1P6	cg03668078,cg11637682,cg04325960,cg09639631,cg00004963	Urbanicity
chr10:28287707-28288192	5	0.00158671	0.00054	ARMC4	cg08555772,cg00366818,cg09220277,cg13892295,cg02512226	Urbanicity
chr1:230414987-230415547	5	0.0017478	-0.0029	GALNT2	cg12723251,cg19727396,cg00589617,cg05697274,cg24250902	LAN
chr6:30459540-30460322	5	0.00155113	-0.00232	HLA-E	cg23235965,cg27486585,cg17615629,cg20105257,cg02678305	NO2 monthly
chr7:2151298-2151788	5	0.00401938	0.30676	MAD1L1	cg00963171,cg02471771,cg16012294,cg05030518,cg24655669	MSAVI
chr1:111218079-111218554	5	0.00188555	0.00174	NA	cg07903677,cg03483626,cg00995520,cg07421287,cg18395935	LAN
chr1:111218079-111218554	5	0.00409447	-0.20068	NA	cg07903677,cg03483626,cg00995520,cg07421287,cg18395935	MSAVI
chr17:30592997-30593034	5	0.00379202	-0.00324	NA	cg06316315,cg04794832,cg16954280,cg18459257,cg18976370	NO2 monthly
chr1:111218079-111218554	5	3.40365e-05	0.0168	NA	cg07903677,cg03483626,cg00995520,cg07421287,cg18395935	PM2.5 annual
chr2:10952734-10953349	5	0.00229097	-0.00286	PDIA6	cg22403851,cg10613252,cg01172315,cg17192681,cg02259698	NO2 monthly
chr3:16926159-16926680	5	9.43384e-05	-0.00236	PLCL2	cg12438842,cg03585549,cg12112073,cg14577430,cg11598976	NO2 monthly
chr6:32064153-32064246	5	0.00501711	-0.00134	TNXB	cg03421270,cg08516507,cg16834823,cg00525277,cg10890302	Urbanicity
chr19:52901124-52901639	5	5.43305e-05	0.00088	ZNF528	cg03091337,cg08188890,cg13672300,cg03478398,cg16601569	Urbanicity

## Sheet: DMRs_Children4_commonDMR
chromosome_position	N_CpGs	min_smoothed_fdr	meandiff	overlapping.genes	CpGs_list	Exposure
chr1:111218079-111218554	5	0.00188555	0.00174	NA	cg07903677,cg03483626,cg00995520,cg07421287,cg18395935	LAN
chr1:111218079-111218554	5	0.00409447	-0.20068	NA	cg07903677,cg03483626,cg00995520,cg07421287,cg18395935	MSAVI
chr1:111218079-111218554	5	3.40365e-05	0.0168	NA	cg07903677,cg03483626,cg00995520,cg07421287,cg18395935	PM2.5 - annual
chr1:230414987-230415547	5	0.0017478	-0.0029	GALNT2	cg12723251,cg19727396,cg00589617,cg05697274,cg24250902	LAN
chr1:230414987-230415547	6	0.000136054	-0.0253167	GALNT2	cg12723251,cg19727396,cg24591105,cg00589617,cg05697274,cg24250902	PM2.5 - annual

## Sheet: DMRs_Children8
chromosome_position	N_CpGs	min_smoothed_fdr	meandiff	overlapping.genes	CpGs_list	Exposure
chr6:33282624-33283987	28	1.16172e-05	-0.0109786	ZBTB22	cg08573355,cg25356697,cg04415168,cg10376053,cg14288848,cg17055704,cg14309283,cg27168291,cg26646118,cg10134527,cg25954512,cg14096569,cg18144560,cg21330831,cg08771019,cg11917542,cg03000593,cg13027595,cg04678230,cg01199618,cg24221373,cg20185718,cg24718275,cg25191172,cg01367322,cg07219440,cg01905172,cg06022936	PM2.5 annual
chr7:27183794-27184853	22	0.00309655	-0.0155091	HOXA-AS3, HOXA3, RP1-170O19.22	cg02646423,cg20517050,cg14058329,cg03207666,cg23454797,cg08070327,cg25506432,cg16997642,cg25390165,cg19643053,cg05774699,cg26023912,cg14882265,cg17432857,cg00969405,cg02106682,cg03368099,cg01748892,cg13694927,cg03744763,cg27151303,cg05579037	PM2.5 annual
chr11:14993378-14994644	21	8.07844e-10	0.000361905	CALCB, CALCA	cg09188980,cg25783352,cg14348532,cg06295856,cg09068492,cg22183706,cg27413462,cg17072805,cg25943588,cg02077276,cg26833169,cg01995938,cg14106660,cg12904004,cg22085702,cg13491234,cg11488893,cg07238401,cg05061471,cg24442913,cg06796866	Urbanicity
chr6:30094980-30095802	21	0.000358884	0.000385714	NA	cg20167366,cg14645861,cg06893296,cg12860635,cg05745631,cg05068206,cg23079252,cg27282900,cg02049405,cg06938705,cg04768479,cg18628732,cg17034390,cg05994850,cg26719062,cg18055610,cg19059495,cg01964152,cg12534216,cg01528052,cg08498156	Urbanicity
chr20:57425979-57426425	17	0.00176215	-0.00160588	GNAS	cg18935491,cg24203465,cg26102503,cg03344105,cg14660776,cg19592829,cg20401058,cg09123158,cg19140375,cg11669839,cg17841572,cg25229306,cg14482474,cg08166863,cg11285807,cg06200857,cg08091561	Ozone
chr20:55840416-55842071	15	4.73693e-06	0.00018	RP4-813D12.3, BMP7	cg08396974,cg15529692,cg24208023,cg26516759,cg20340302,cg20292547,cg11670519,cg14839404,cg15069906,cg03573446,cg22047703,cg10941747,cg12518442,cg00309582,cg18759209	Urbanicity
chr6:30095258-30095802	14	0.00710259	0.00274286	NA	cg27282900,cg02049405,cg06938705,cg04768479,cg18628732,cg17034390,cg05994850,cg26719062,cg18055610,cg19059495,cg01964152,cg12534216,cg01528052,cg08498156	NO2 annual
chr6:31627633-31628369	14	0.00183457	2.85714e-05	C6orf47-AS1, C6orf47	cg27591371,cg26886875,cg02449103,cg24818562,cg21573880,cg13290154,cg12226346,cg27023743,cg08482670,cg27409499,cg11045165,cg24920145,cg26010908,cg22484599	Urbanicity
chr6:146863878-146864529	13	0.00220111	3.84615e-05	NA	cg02151816,cg02664328,cg01892997,cg20837557,cg25634742,cg01851450,cg23267550,cg01915609,cg24744430,cg15056556,cg24595261,cg20098887,cg14889768	Urbanicity
chr22:31317764-31318546	12	1.08139e-05	-0.00366667	MORC2-AS1	cg27480553,cg03113871,cg08467687,cg05450667,cg17468100,cg08837037,cg15425811,cg07459594,cg16210088,cg20548231,cg17940740,cg13896476	NO2 monthly
chr10:102988831-102989645	11	1.15994e-05	0.0002	LBX1-AS1, LBX1	cg10396484,cg23574897,cg19072871,cg08174373,cg14485809,cg24265610,cg11027005,cg03758181,cg15507321,cg00064235,cg24879273	Urbanicity
chr13:114813509-114815139	10	6.89835e-07	-0.00057	RASA3	cg06834127,cg23312375,cg13557773,cg23132774,cg27119904,cg11549417,cg08617982,cg19301827,cg11504805,cg21469707	Urbanicity
chr6:150346721-150347053	10	0.000393155	-0.0005	NA	cg07579404,cg20226154,cg23231670,cg27590105,cg08631427,cg15282732,cg12858693,cg01878724,cg09575280,cg08119607	Urbanicity
chr13:20805094-20805679	10	0.000695815	0.00041	GJB6	cg18145090,cg09203312,cg07610777,cg18363035,cg01700504,cg01446515,cg20972453,cg00012692,cg03473518,cg22377389	Urbanicity
chr20:42544178-42545022	10	0.00190361	9e-05	TOX2	cg08058894,cg11319389,cg25362630,cg06779449,cg19593767,cg13088368,cg06962944,cg13459498,cg03011535,cg04369341	Urbanicity
chr12:49076048-49076387	10	0.00307053	0.00014	NA	cg13373321,cg24623196,cg21352943,cg21840256,cg16827289,cg13454099,cg14507346,cg00584861,cg12707727,cg20371239	Urbanicity
chr10:116164122-116165190	9	5.25056e-07	0.000333333	AFAP1L2	cg04070533,cg10753764,cg22128849,cg06346505,cg19615406,cg00739593,cg20196291,cg15657704,cg11453400	Urbanicity
chr4:53578129-53579237	9	0.000155396	-2.22222e-05	DANCR, MIR4449	cg10366786,cg02016130,cg06129794,cg24786498,cg12938239,cg23387220,cg15603184,cg07005843,cg12810548	Urbanicity
chr19:42584412-42585457	9	0.000401373	-4.51383e-21	ZNF574	cg03114595,cg05658956,cg16736685,cg09252214,cg11622538,cg05801817,cg05273053,cg07540032,cg00472687	Urbanicity
chr3:9811407-9811990	9	0.000682855	0.000111111	OGG1, CAMK1	cg13896608,cg09511906,cg06730340,cg25949513,cg23243617,cg14558573,cg23451076,cg00841408,cg01396022	Urbanicity
chr20:42875645-42876091	9	0.000793777	0.000244444	GDAP1L1	cg03157591,cg07003360,cg25799864,cg12689285,cg04448487,cg09994356,cg13868604,cg12989128,cg17810944	Urbanicity
chr7:73867457-73868174	9	0.00105868	6.66667e-05	GTF2IRD1	cg14120784,cg16114651,cg03694157,cg01314034,cg27624313,cg08603083,cg23166765,cg23640897,cg05146762	Urbanicity
chr16:67464522-67465461	8	1.28796e-06	0.0001125	HSD11B2, RP11-297D21.2	cg16545496,cg02322203,cg08789908,cg07545640,cg10686375,cg12670061,cg07724674,cg20981893	Urbanicity
chr4:2936706-2937381	8	6.96829e-05	6.25e-05	NOP14-AS1	cg11799608,cg17200337,cg15358937,cg11864499,cg01872779,cg07923459,cg11140778,cg01190037	Urbanicity
chr2:84517321-84517950	8	0.000130979	-0.0004125	FUNDC2P2	cg20043679,cg00183606,cg05068981,cg07153098,cg22037978,cg16851758,cg13174084,cg06502755	Urbanicity
chr17:74380860-74382166	8	0.000362348	0.000275	SPHK1	cg11001059,cg13581759,cg15048534,cg14457599,cg05447483,cg26925114,cg26442874,cg02042605	Urbanicity
chr12:52281482-52282079	8	0.000466137	-0.00045	ANKRD33	cg13317725,cg23189739,cg12053065,cg19974223,cg19948393,cg04349021,cg17424856,cg03110082	Urbanicity
chr5:148960831-148961311	8	0.00488205	0.0002	ARHGEF37	cg02751123,cg22179015,cg26377242,cg16749247,cg18204675,cg16699715,cg00615537,cg24045574	Urbanicity
chr10:116164598-116165190	7	0.000554916	0.00322857	NA	cg22128849,cg06346505,cg19615406,cg00739593,cg20196291,cg15657704,cg11453400	NO2 annual
chr17:9929528-9930194	7	6.51027e-06	0.000228571	GAS7	cg23833461,cg10517535,cg24524013,cg20572153,cg22596049,cg05558046,cg25558027	Urbanicity
chr2:172952415-172953482	7	1.33911e-05	0.0002	DLX1	cg12308746,cg10709593,cg05938001,cg03479694,cg07936950,cg15552158,cg07181565	Urbanicity
chr10:75935875-75936982	7	2.82174e-05	4.28571e-05	ADK	cg13085507,cg23373788,cg10314295,cg27104869,cg04733624,cg25994603,cg11480019	Urbanicity
chr2:99953491-99954399	7	0.000189597	0.0001	EIF5B, TXNDC9	cg06248741,cg25469698,cg15356885,cg10723629,cg14661464,cg27503970,cg01430870	Urbanicity
chr12:12869779-12870463	7	0.000389758	0.000114286	CDKN1B	cg08659824,cg21016902,cg05121697,cg16191024,cg01745510,cg10774305,cg04875709	Urbanicity
chr3:113233553-113234093	7	0.00106445	7.14286e-05	SPICE1	cg25236427,cg26850110,cg14890726,cg07998374,cg05127367,cg01044694,cg15416577	Urbanicity
chr12:113623087-113623930	7	0.00195125	1.93554e-21	RITA1, DDX54, RP11-545P7.4	cg22794795,cg14302662,cg20261079,cg22871375,cg19112564,cg22376712,cg26614578	Urbanicity
chr19:17416367-17416661	7	0.00234152	8.57143e-05	MRPL34, ABHD8	cg25479468,cg04914305,cg22615462,cg06387980,cg13678615,cg27291235,cg18742203	Urbanicity
chr12:110211321-110211701	7	0.00255851	0.000314286	NA	cg06892868,cg09251362,cg16266358,cg06840837,cg16635128,cg11256214,cg00050496	Urbanicity
chr5:67583972-67584297	7	0.00382089	0.000242857	PIK3R1	cg01893041,cg05608159,cg25195415,cg08945395,cg20439288,cg01105385,cg20474370	Urbanicity
chr12:115106488-115107540	6	8.56474e-09	0.000283333	NA	cg22133562,cg03900474,cg09775260,cg21800284,cg09263516,cg14434755	Urbanicity
chr13:28371000-28371682	6	3.35988e-06	0.00035	NA	cg06484415,cg14412282,cg10975000,cg09391032,cg14187025,cg25778304	Urbanicity
chr3:49395714-49396232	6	6.48818e-05	0.00025	GPX1	cg02758552,cg07274523,cg08539067,cg15900980,cg05055782,cg05551922	Urbanicity
chr19:12949372-12950151	6	0.000107805	0.000233333	MAST1, HOOK2	cg26223654,cg11413800,cg13294594,cg19736369,cg00288050,cg14032244	Urbanicity
chr17:7461260-7461775	6	0.000389758	0.000233333	TNFSF12, TNFSF12-TNFSF13, TNFSF13	cg05872923,cg00816039,cg10479431,cg05514680,cg23161218,cg13358186	Urbanicity
chr17:43299180-43299929	6	0.000393155	0.0001	FMNL1, CTD-2020K17.1	cg25538602,cg05423688,cg11645810,cg10692118,cg04945541,cg25952997	Urbanicity
chr1:2125049-2125243	6	0.000577888	-0.0001	C1orf86	cg04118472,cg10314133,cg11503104,cg08933000,cg16718276,cg18397998	Urbanicity
chr13:41768078-41768820	6	0.00118044	8.33333e-05	KBTBD7	cg13426133,cg09712527,cg06537257,cg12774746,cg03337784,cg00532998	Urbanicity
chr11:107798967-107799287	6	0.00139123	3.33333e-05	RAB39A, SLC35F2	cg08179907,cg24251048,cg04557953,cg09974136,cg08482682,cg05090725	Urbanicity
chr3:43146780-43147479	6	0.00210732	-6.66667e-05	POMGNT2	cg00008665,cg07145744,cg10911980,cg25937148,cg01853632,cg08595011	Urbanicity
chr17:7155231-7155399	6	0.00758002	0.000116667	ELP5, CTDNEP1, RP1-4G17.5	cg11566939,cg13525669,cg08637547,cg04803572,cg25060468,cg11212609	Urbanicity
chr10:72201484-72201741	6	0.00822166	0.00025	NODAL	cg14485357,cg10850838,cg26837178,cg14334161,cg04840290,cg08724254	Urbanicity
chr19:10735482-10736059	5	0.000193878	-0.00306	SLC44A2	cg21644703,cg14160422,cg13348905,cg17826679,cg24041556	NO2 monthly
chr4:155661691-155662217	5	0.00116851	0.00356	LRAT	cg08271909,cg03065175,cg00135497,cg01511232,cg22398226	NO2 monthly
chr21:45560663-45561490	5	6.51027e-06	-0.00036	C21orf33	cg11465630,cg04677846,cg12015884,cg20210647,cg21937462	Urbanicity
chr9:139948584-139949108	5	0.000149772	0.00034	NA	cg13247581,cg25483003,cg04823796,cg13981310,cg14295062	Urbanicity
chr16:89573312-89573631	5	0.000151949	-0.00036	SPG7	cg15206445,cg09560549,cg16428612,cg07474682,cg07924503	Urbanicity
chr17:1478208-1478889	5	0.000189597	-0.00026	SLC43A2	cg23837623,cg06017212,cg23859051,cg01148127,cg17442852	Urbanicity
chr16:810950-811347	5	0.000492332	-0.00026	MSLN	cg03561787,cg16574310,cg17501569,cg04588708,cg06100324	Urbanicity
chr1:59249324-59250203	5	0.000581551	0.0002	JUN	cg02533419,cg24946133,cg24059741,cg01909487,cg26456528	Urbanicity
chr17:62084205-62084359	5	0.0011603	0.00024	ICAM2	cg10275770,cg12793803,cg12076102,cg20701457,cg23556715	Urbanicity
chr19:10735482-10736059	5	0.00116866	-0.00044	SLC44A2	cg21644703,cg14160422,cg13348905,cg17826679,cg24041556	Urbanicity
chr1:225116995-225117464	5	0.00151385	-0.00012	DNAH14	cg17482224,cg14091631,cg25379026,cg10174867,cg03199058	Urbanicity
chr1:26185992-26186256	5	0.00646229	-0.00012	RP1-125I3.2	cg20302420,cg00224299,cg06446937,cg11383397,cg16486059	Urbanicity
chr10:89623336-89623360	5	0.00880032	8e-05	PTEN	cg16687447,cg03891929,cg18665732,cg08602305,cg06466203	Urbanicity

## Sheet: DMRs_Children8_commonDMR
chromosome_position	N_CpGs	min_smoothed_fdr	meandiff	overlapping.genes	CpGs_list	Exposure
chr19:10735482-10736059	5	0.000193878	-0.00306	SLC44A2	cg21644703,cg14160422,cg13348905,cg17826679,cg24041556	NO2 - monthly
chr19:10735482-10736059	5	0.00116866	-0.00044	SLC44A2	cg21644703,cg14160422,cg13348905,cg17826679,cg24041556	Urbanicity

## Sheet: DMRs_adolescents
Column1	chromosome_position	N_CpGs	min_smoothed_fdr	meandiff	overlapping.genes	CpGs_list	Exposure
24	chr7:130131189-130132727	36	7.35304e-05	-0.00309167	MEST	cg08734637,cg13917504,cg25407198,cg21667116,cg23156962,cg04678950,cg17079325,cg04344875,cg18934293,cg00286878,cg19386484,cg26708559,cg22705386,cg06212135,cg10249538,cg16823958,cg27338480,cg09080913,cg13104298,cg07315018,cg21629528,cg20050761,cg05556276,cg17580798,cg05862114,cg01784351,cg27589003,cg19344806,cg23714917,cg21200654,cg25519926,cg09462536,cg22592140,cg03588221,cg13986840,cg23312013	PM2.5 monthly
23	chr20:57463265-57464571	32	1.60117e-05	-0.0035	GNAS, RP1-309F20.3	cg22741626,cg18997188,cg20213508,cg26791489,cg04779428,cg04019914,cg11357538,cg20008140,cg11480267,cg10011623,cg01748573,cg17334845,cg26767990,cg17652507,cg22407822,cg02107718,cg23496597,cg25308079,cg03014008,cg09772382,cg15222215,cg14263118,cg11244758,cg18160880,cg05926269,cg03821543,cg01538522,cg00267746,cg03837903,cg23159236,cg22798925,cg20126878	PM2.5 monthly
28	chr7:94285942-94286669	30	0.00174881	-0.00269667	PEG10	cg09910998,cg27393730,cg08291000,cg27230044,cg24885794,cg26997085,cg22331138,cg16492735,cg09512080,cg00906934,cg26503018,cg27120649,cg21771834,cg27001184,cg23342787,cg14873490,cg03384175,cg11985632,cg13797824,cg11175683,cg04521244,cg11562309,cg18898992,cg05096321,cg19663555,cg06695761,cg21853542,cg04634483,cg09890341,cg20041873	PM2.5 monthly
18	chr6:3849028-3850106	26	0.000105638	-0.00714231	RP11-420L9.4, FAM50B	cg03330552,cg18872973,cg17739279,cg18656763,cg01570885,cg09821214,cg07898446,cg25195497,cg21740964,cg13289019,cg12840312,cg01905633,cg21177626,cg03954573,cg19362611,cg18197332,cg04447621,cg23835083,cg18487516,cg12497786,cg03202897,cg21153160,cg25073793,cg27445347,cg13101072,cg05811173	PM2.5 annual
29	chr6:33245585-33246307	25	0.00187581	0.002996	B3GALT4	cg04262471,cg17200690,cg03127244,cg22878489,cg03721978,cg09349343,cg17103217,cg23950233,cg21618521,cg19882268,cg00052772,cg27147350,cg06362282,cg24605046,cg26055446,cg03169472,cg16090881,cg16226644,cg13882090,cg09080120,cg16580935,cg14023774,cg00163549,cg08085929,cg18729787	PM2.5 monthly
11	chr6:3849235-3850106	23	0.000714975	-0.00173478	RP11-420L9.4, FAM50B	cg18656763,cg01570885,cg09821214,cg07898446,cg25195497,cg21740964,cg13289019,cg12840312,cg01905633,cg21177626,cg03954573,cg19362611,cg18197332,cg04447621,cg23835083,cg18487516,cg12497786,cg03202897,cg21153160,cg25073793,cg27445347,cg13101072,cg05811173	NO2 annual
14	chr20:42142596-42143502	21	3.80144e-06	-0.00158095	L3MBTL1	cg16862791,cg06446163,cg04984575,cg02177317,cg20529070,cg10360552,cg18911945,cg01877937,cg08633313,cg12699433,cg11319028,cg22601123,cg22330467,cg14306330,cg01071811,cg02611863,cg15330298,cg20252111,cg15302378,cg09541000,cg02472486	NO2 monthly
20	chr7:130131359-130131923	21	0.00100881	-0.00664762	MEST	cg21667116,cg23156962,cg04678950,cg17079325,cg04344875,cg18934293,cg00286878,cg12347392,cg04786207,cg19386484,cg26708559,cg22705386,cg06212135,cg10249538,cg16823958,cg27338480,cg09080913,cg13104298,cg07315018,cg21629528,cg20050761	PM2.5 annual
22	chr20:42142596-42143502	21	2.50031e-06	-0.00357143	L3MBTL1	cg16862791,cg06446163,cg04984575,cg02177317,cg20529070,cg10360552,cg18911945,cg01877937,cg08633313,cg12699433,cg11319028,cg22601123,cg22330467,cg14306330,cg01071811,cg02611863,cg15330298,cg20252111,cg15302378,cg09541000,cg02472486	PM2.5 monthly
17	chr20:42142671-42143502	20	0.000105638	-0.009425	L3MBTL1	cg06446163,cg04984575,cg02177317,cg20529070,cg10360552,cg18911945,cg01877937,cg08633313,cg12699433,cg11319028,cg22601123,cg22330467,cg14306330,cg01071811,cg02611863,cg15330298,cg20252111,cg15302378,cg09541000,cg02472486	PM2.5 annual
7	chr11:2322286-2323083	18	0.00129995	0.216572	C11orf21	cg01211906,cg09114153,cg01612681,cg13592872,cg21027517,cg10782575,cg00502099,cg03494648,cg15924868,cg02537342,cg00041575,cg05403469,cg19766471,cg22210337,cg08273740,cg21201830,cg15579389,cg09358071	MSAVI
41	chr7:128550410-128551065	11	0.000577606	-0.000627273	KCP	cg02611085,cg07293445,cg12582654,cg09982773,cg07302677,cg17533927,cg20531550,cg04729004,cg16155175,cg07046546,cg11461236	Urbanicity
2	chr2:157183755-157184978	10	0.000367093	0.00167	NR4A2	cg13500877,cg00558219,cg02964555,cg09906382,cg20570611,cg18941818,cg27074041,cg03339537,cg00240195,cg17654050	LAN
8	chr13:47471705-47472429	10	0.00178402	0.26396	NA	cg02027079,cg01192538,cg01620540,cg06020661,cg09798090,cg18200810,cg15692052,cg05506829,cg07075299,cg09394608	MSAVI
33	chr17:79792777-79793208	10	0.00395327	0.00452	PPP1R27	cg26066277,cg23708206,cg26657725,cg12713445,cg21320221,cg23596678,cg24380489,cg02862897,cg02408850,cg12008350	PM2.5 monthly
40	chr13:47471705-47472429	10	0.000500736	-0.00086	NA	cg02027079,cg01192538,cg01620540,cg06020661,cg09798090,cg18200810,cg15692052,cg05506829,cg07075299,cg09394608	Urbanicity
13	chr7:24797486-24798175	9	0.00143788	0.00285556	DFNA5	cg24805239,cg01733570,cg25723149,cg22804000,cg07504598,cg15037663,cg19706795,cg20764575,cg06301139	NO2 annual
15	chr10:72201216-72201943	9	0.00120767	0.00198889	NODAL	cg02549645,cg04377282,cg14485357,cg10850838,cg26837178,cg14334161,cg04840290,cg08724254,cg05893785	NO2 monthly
19	chr18:78005180-78005665	9	0.000922187	-0.00543333	PARD6G	cg23922708,cg13348877,cg21661549,cg21285088,cg16295162,cg23374700,cg23686403,cg05872073,cg00870662	PM2.5 annual
26	chr16:67977865-67978450	8	0.000744397	0.004125	LCAT, SLC12A4, CTC-479C5.17	cg26924825,cg06134860,cg09581611,cg01817009,cg07207367,cg02564259,cg09495207,cg06839111	PM2.5 monthly
35	chr19:19314215-19314415	8	0.00434537	-0.0025875	NR2C2AP	cg16669491,cg08850289,cg17837485,cg26856330,cg23542284,cg10845251,cg07987262,cg24819738	PM2.5 monthly
38	chr17:76975944-76976357	8	0.00726086	-0.0049125	LGALS3BP	cg18749404,cg14870271,cg11202345,cg04927537,cg22713958,cg25178683,cg11105610,cg17836612	PM2.5 monthly
3	chr6:42927986-42928200	7	0.000915392	0.00254286	NA	cg10862848,cg25671484,cg16682276,cg23093754,cg24153763,cg27588902,cg09436375	LAN
4	chr19:46318633-46319398	7	0.000915392	0.00127143	SYMPK	cg07377422,cg27118825,cg04379348,cg07723659,cg09226262,cg19927816,cg15455864	LAN
12	chr11:2907670-2907930	7	0.00143788	0.00294286	NA	cg05090695,cg11744767,cg05559445,cg23225147,cg05383783,cg05267118,cg00374747	NO2 annual
16	chr17:1395371-1396395	7	0.000105638	0.0166857	MYO1C	cg04957132,cg08378788,cg00597076,cg20703671,cg09269848,cg22795769,cg19731122	PM2.5 annual
30	chr16:3493534-3494155	7	0.00193414	-0.00444286	NAA60, NAA60, ZNF597	cg27136643,cg03933495,cg27460547,cg26918062,cg14654875,cg10406676,cg06121207	PM2.5 monthly
37	chr19:7852051-7852739	7	0.00550124	0.00567143	CLEC4GP1	cg13544883,cg26004707,cg24889914,cg12105671,cg07835650,cg10162210,cg01895740	PM2.5 monthly
1	chr2:27301195-27301943	6	0.000367093	0.00198333	EMILIN1	cg03514843,cg19399165,cg14021880,cg15895197,cg22047282,cg20516209	LAN
25	chr11:1296823-1297558	6	0.00024751	0.005	TOLLIP	cg23825301,cg11095027,cg26599989,cg14889653,cg25226711,cg26779330	PM2.5 monthly
31	chr8:27950282-27950479	6	0.00313513	-0.00395	ELP3	cg19781013,cg01209934,cg15692687,cg02516513,cg25374552,cg18022570	PM2.5 monthly
32	chr7:100463416-100464145	6	0.00395327	-0.00508333	SLC12A9	cg00374672,cg19279257,cg26305174,cg04742719,cg01008256,cg12967723	PM2.5 monthly
34	chr10:126330845-126331238	6	0.00401057	0.00375	RP11-12J10.3, FAM53B	cg26508444,cg16404170,cg07081759,cg02772099,cg10045321,cg02765343	PM2.5 monthly
39	chr11:10879592-10879861	6	0.00812771	-0.00313333	ZBED5-AS1, ZBED5	cg16415931,cg13499067,cg02184643,cg09338809,cg26942234,cg18692596	PM2.5 monthly
42	chr4:185926063-185926487	6	0.00109328	-0.000933333	RP11-386B13.4	cg00430888,cg14016257,cg20743080,cg05096700,cg03943887,cg01081586	Urbanicity
5	chr6:33175140-33175225	5	0.00809247	0.00148	NA	cg19356389,cg26106778,cg06363559,cg11011640,cg18486707	LAN
6	chr7:2059150-2059921	5	0.000425258	0.26282	MAD1L1	cg07568296,cg02305113,cg21110456,cg07027305,cg15896696	MSAVI
9	chr3:141087187-141087363	5	0.00408844	0.29714	ZBTB38	cg06137072,cg13029400,cg08360599,cg21370924,cg21474062	MSAVI
10	chr19:3480363-3480672	5	0.00820806	-0.39252	C19orf77	cg17223846,cg18795569,cg15148078,cg06666376,cg22105158	MSAVI
21	chr6:33175140-33175225	5	0.00723472	0.01128	NA	cg19356389,cg26106778,cg06363559,cg11011640,cg18486707	PM2.5 annual
27	chr15:23892574-23893040	5	0.00145899	-0.00426	NA	cg20747630,cg04142555,cg14432018,cg19961998,cg18253764	PM2.5 monthly
36	chr7:148823741-148823965	5	0.00511252	-0.0053	ZNF398	cg05046597,cg19480336,cg09692663,cg04958124,cg16882830	PM2.5 monthly
43	chr7:63498133-63498367	5	0.00411646	-0.0008	NA	cg11586570,cg03229561,cg16132337,cg14324816,cg06840109	Urbanicity

## Sheet: DMRs_Adolescents_commonDMR
chromosome_position	N_CpGs	min_smoothed_fdr	meandiff	overlapping.genes	CpGs_list	Exposure
chr13:47471705-47472429	10	0.00178402	0.26396	NA	cg02027079,cg01192538,cg01620540,cg06020661,cg09798090,cg18200810,cg15692052,cg05506829,cg07075299,cg09394608	MSAVI
chr13:47471705-47472429	10	0.000500736	-0.00086	NA	cg02027079,cg01192538,cg01620540,cg06020661,cg09798090,cg18200810,cg15692052,cg05506829,cg07075299,cg09394608	Urbanicity
chr20:42142596-42143502	21	3.80144e-06	-0.00158095	L3MBTL1	cg16862791,cg06446163,cg04984575,cg02177317,cg20529070,cg10360552,cg18911945,cg01877937,cg08633313,cg12699433,cg11319028,cg22601123,cg22330467,cg14306330,cg01071811,cg02611863,cg15330298,cg20252111,cg15302378,cg09541000,cg02472486	NO2 - monthly
chr20:42142596-42143502	21	2.50031e-06	-0.00357143	L3MBTL1	cg16862791,cg06446163,cg04984575,cg02177317,cg20529070,cg10360552,cg18911945,cg01877937,cg08633313,cg12699433,cg11319028,cg22601123,cg22330467,cg14306330,cg01071811,cg02611863,cg15330298,cg20252111,cg15302378,cg09541000,cg02472486	PM2.5 - monthly
chr6:33175140-33175225	5	0.00809247	0.00148	NA	cg19356389,cg26106778,cg06363559,cg11011640,cg18486707	LAN
chr6:33175140-33175225	5	0.00723472	0.01128	NA	cg19356389,cg26106778,cg06363559,cg11011640,cg18486707	PM2.5 - annual

## Sheet: DMRs_adults
Column1	chromosome_position	N_CpGs	min_smoothed_fdr	meandiff	overlapping.genes	CpGs_list	Exposure
3	chr7:94285642-94286936	49	0.000174661	-0.000136735	PEG10	cg19107595,cg19924104,cg11589966,cg27435646,cg01566785,cg05819130,cg10105290,cg19079047,cg02965180,cg05277165,cg13660372,cg06674062,cg21778340,cg07921535,cg09910998,cg27393730,cg08291000,cg27230044,cg24885794,cg26997085,cg22331138,cg16492735,cg09512080,cg00906934,cg26503018,cg27120649,cg21771834,cg27001184,cg23342787,cg14873490,cg03384175,cg11985632,cg13797824,cg11175683,cg04521244,cg11562309,cg1…	LAN
32	chr6:31691198-31692375	30	0.000171975	0.00212333	C6orf25	cg18718647,cg16063587,cg15973098,cg20191740,cg00578039,cg17772649,cg06928741,cg14522990,cg05667097,cg21506565,cg21620139,cg22235293,cg07014308,cg23621689,cg00406022,cg26749976,cg19127747,cg18854144,cg12923268,cg23895220,cg01338864,cg00718684,cg06132876,cg17731470,cg07739478,cg03658690,cg26114961,cg07449758,cg05991539,cg16746362	O3 - warm season
40	chr6:30094947-30095802	28	0.000254547	0.00480714	NA	cg23375895,cg21376799,cg20167366,cg14645861,cg06893296,cg25247859,cg05745631,cg05068206,cg23079252,cg21334513,cg27282900,cg02049405,cg21697794,cg26477792,cg06938705,cg04768479,cg18628732,cg17034390,cg05994850,cg26719062,cg18055610,cg19059495,cg01964152,cg08548396,cg12534216,cg01528052,cg27108419,cg08498156	PM2.5 annual
93	chr6:32145071-32146599	28	0.000349552	0.000439286	RNF5, AGPAT1	cg18894276,cg17188367,cg01719529,cg03199124,cg26340737,cg15124201,cg01052103,cg03237964,cg01074928,cg22673001,cg24534346,cg03718284,cg08450897,cg09301199,cg20008357,cg13763617,cg01466825,cg15982308,cg18191873,cg08049198,cg23464264,cg18928683,cg11043450,cg09043226,cg24425483,cg11995506,cg06570818,cg11658047	Urbanicity
21	chr7:27141774-27143806	23	7.08042e-08	0.00125217	HOXA2	cg17353412,cg26069745,cg06055873,cg20747380,cg23979631,cg24058604,cg06769202,cg02979457,cg09871315,cg20087093,cg19598584,cg23206851,cg01217984,cg02225599,cg19432993,cg06166490,cg10319053,cg04027736,cg00445443,cg09908750,cg06401979,cg13985518,cg02707071	NO2 monthly
23	chr6:30094947-30095802	23	7.52306e-06	0.000847826	NA	cg23375895,cg21376799,cg20167366,cg14645861,cg25247859,cg05068206,cg21334513,cg27282900,cg02049405,cg21697794,cg26477792,cg06938705,cg04768479,cg18628732,cg05994850,cg26719062,cg18055610,cg19059495,cg01964152,cg12534216,cg01528052,cg27108419,cg08498156	NO2 monthly
51	chr7:130129946-130131189	23	0.0011564	0.00133478	MEST	cg17706086,cg10473158,cg05222671,cg10767216,cg12070022,cg15068552,cg17347253,cg02756856,cg26275543,cg20826277,cg14584935,cg24941047,cg07427065,cg02501418,cg08229366,cg07224147,cg27417677,cg09003373,cg14088957,cg06100421,cg20297423,cg05369791,cg08734637	PM2.5 monthly
13	chr11:2322386-2323896	19	0.000138526	0.112147	TSPAN32, C11orf21	cg01612681,cg13592872,cg21027517,cg10782575,cg03494648,cg02537342,cg00041575,cg05403469,cg19766471,cg22210337,cg08273740,cg21201830,cg15579389,cg05572370,cg20206377,cg04026926,cg19505827,cg03983837,cg17627559	MSAVI
1	chr11:2322050-2323459	17	2.38493e-05	-0.000776471	TSPAN32, C11orf21	cg25961099,cg01211906,cg09114153,cg01612681,cg13592872,cg21027517,cg10782575,cg02537342,cg00041575,cg19766471,cg08273740,cg21201830,cg15579389,cg05572370,cg20206377,cg04026926,cg19505827	LAN
17	chr11:2322286-2323801	17	0.000161519	-0.00144706	TSPAN32, C11orf21	cg01211906,cg09114153,cg01612681,cg13592872,cg21027517,cg10782575,cg02537342,cg00041575,cg19766471,cg08273740,cg21201830,cg15579389,cg05572370,cg20206377,cg04026926,cg19505827,cg03983837	NO2 annual
4	chr6:30433838-30434525	16	0.00143405	-0.000775	TMPOP1	cg13518670,cg25716514,cg24900923,cg11192541,cg27535757,cg24650522,cg20073831,cg10196102,cg21740359,cg00012701,cg22845037,cg11012953,cg22829821,cg15174951,cg09364338,cg15265458	LAN
44	chr2:70780384-70781679	13	1.55465e-05	0.00206154	TGFA	cg25475289,cg07004820,cg14873739,cg04361032,cg05943476,cg04670005,cg14784608,cg02277487,cg22330165,cg00476037,cg18522284,cg22425806,cg20097593	PM2.5 monthly
61	chr10:530635-531914	13	4.17716e-08	-0.000715385	DIP2C	cg23978242,cg16977735,cg00590260,cg27421267,cg00219169,cg09955645,cg26116937,cg27568360,cg06439603,cg14429526,cg25712088,cg20472384,cg12531838	Urbanicity
121	chr11:2322050-2323059	13	0.00388032	-0.000353846	C11orf21	cg25961099,cg01211906,cg09114153,cg01612681,cg13592872,cg21027517,cg10782575,cg02537342,cg00041575,cg19766471,cg08273740,cg21201830,cg15579389	Urbanicity
22	chr6:31543169-31543686	12	2.04636e-07	0.001075	TNF	cg11484872,cg21370522,cg01569083,cg03037030,cg12681001,cg21222743,cg10717214,cg04425624,cg21467614,cg08553327,cg26729380,cg10650821	NO2 monthly
43	chr11:2322543-2323459	12	0.00195839	-0.005525	TSPAN32, C11orf21	cg10782575,cg00502099,cg02537342,cg00041575,cg19766471,cg08273740,cg21201830,cg15579389,cg05572370,cg20206377,cg04026926,cg19505827	PM2.5 annual
95	chr2:21266500-21267334	12	0.000364187	-0.000508333	APOB	cg25035485,cg05337441,cg00673290,cg16723488,cg16306978,cg24309555,cg03350299,cg25071744,cg25123895,cg07636176,cg15246511,cg26112457	Urbanicity
14	chr17:6899095-6899758	11	0.00290911	-0.125991	ALOX12, AC027763.2, RP11-589P10.7	cg05215272,cg14375499,cg03760483,cg03404566,cg03762994,cg09737314,cg03407747,cg21237687,cg12262378,cg02493798,cg05657792	MSAVI
25	chr2:157183755-157185558	11	6.87022e-05	0.000890909	NR4A2	cg13500877,cg00558219,cg02964555,cg09906382,cg20570611,cg18941818,cg27074041,cg03339537,cg00240195,cg17654050,cg06101180	NO2 monthly
84	chr19:12595592-12596128	11	0.000183651	-2.72727e-05	CTD-3105H18.18, ZNF709, ZNF709	cg02934221,cg02878907,cg18612714,cg21727178,cg19496125,cg23516613,cg14813588,cg25603338,cg01612478,cg08060902,cg01274826	Urbanicity
96	chr17:46622012-46622899	11	0.000407916	0.0002	HOXB-AS1, HOXB2	cg17807663,cg10788618,cg25882366,cg26841048,cg09313705,cg22777724,cg22807449,cg23530553,cg06942183,cg10381440,cg19474833	Urbanicity
2	chr12:54446019-54446576	10	0.000174661	-0.00113	HOXC4	cg05408649,cg21493516,cg27138204,cg26201952,cg15244786,cg22370252,cg05992786,cg03416628,cg25975485,cg08712054	LAN
19	chr7:142493732-142494595	10	0.000438645	-0.00133	TRBJ2-1, TRBJ2-2, TRBJ2-2P, TRBJ2-3	cg13462957,cg18642720,cg17230773,cg02745912,cg13264840,cg16767506,cg21785034,cg13378656,cg22799656,cg09998133	NO2 annual
24	chr17:7832479-7833663	10	4.39309e-05	-0.00205	KCNAB3, RP11-1099M24.7, TRAPPC1	cg03386903,cg15951188,cg13377102,cg13407335,cg23365801,cg16513459,cg01323777,cg27162435,cg14918082,cg13697368	NO2 monthly
27	chr17:14206572-14207530	10	0.000111917	0.00126	HS3ST3B1, RP11-214O1.2	cg13855261,cg09570958,cg20152539,cg06005844,cg26418770,cg26572811,cg14016875,cg13443605,cg03832440,cg16619378	NO2 monthly
37	chr6:29594830-29595349	10	0.00402171	-0.00174	GABBR1	cg21879791,cg21100518,cg23732781,cg05812266,cg24302412,cg08093277,cg08862148,cg02014853,cg25729445,cg00594408	O3 - warm season
63	chr12:122711988-122712925	10	4.45173e-08	-0.00029	DIABLO, RP11-512M8.5	cg14506192,cg10802680,cg14094409,cg19529732,cg08622923,cg11804414,cg21805118,cg09123760,cg13587802,cg09736286	Urbanicity
85	chr1:32041507-32042161	10	0.00019584	0.00024	TINAGL1	cg16103203,cg10530055,cg03314569,cg15120085,cg00541683,cg15079885,cg22855405,cg24873592,cg18107144,cg14869028	Urbanicity
87	chr1:28241026-28241681	10	0.000225043	-0.00019	RPA2	cg13114166,cg11542231,cg02077165,cg05871607,cg00533620,cg22711679,cg01789150,cg08169949,cg25410668,cg00292669	Urbanicity
118	chr22:46481603-46482023	10	0.00325207	0.00011	FLJ27365	cg21094022,cg09328012,cg11538810,cg23066564,cg26422762,cg20076516,cg24731441,cg11383208,cg21450723,cg07546360	Urbanicity
122	chr22:24093130-24093826	10	0.00389962	-8e-05	ZNF70	cg10710703,cg01203972,cg18803171,cg04996668,cg16333535,cg13009365,cg12620111,cg18682936,cg04951739,cg18440048	Urbanicity
11	chr20:62367372-62368256	9	1.73207e-05	0.0858667	ZGPAT, RP4-583P15.15, LIME1	cg20844262,cg14977069,cg06653796,cg21201401,cg00446123,cg20513976,cg24631526,cg14396214,cg12413156	MSAVI
12	chr12:122711988-122712381	9	7.35484e-05	0.0670889	DIABLO, RP11-512M8.5	cg14506192,cg10802680,cg14094409,cg19529732,cg08622923,cg11804414,cg21805118,cg09123760,cg13587802	MSAVI
16	chr20:62367372-62368256	9	6.84237e-05	-0.00115556	ZGPAT, RP4-583P15.15, LIME1	cg20844262,cg14977069,cg06653796,cg21201401,cg00446123,cg20513976,cg24631526,cg14396214,cg12413156	NO2 annual
28	chr22:50173724-50174297	9	0.000926667	0.000488889	BRD1	cg08079387,cg22330533,cg07662964,cg19547694,cg06865642,cg17923377,cg23659250,cg20080845,cg17017161	NO2 monthly
34	chr12:122711988-122712381	9	0.000578721	0.00157778	DIABLO, RP11-512M8.5	cg14506192,cg10802680,cg14094409,cg19529732,cg08622923,cg11804414,cg21805118,cg09123760,cg13587802	O3 - warm season
42	chr17:41277274-41277847	9	0.00190373	-0.00546667	NBR2, BRCA1	cg08386886,cg20187250,cg16963062,cg21253966,cg04110421,cg04658354,cg09441966,cg10893007,cg09831010	PM2.5 annual
47	chr12:48397730-48398535	9	0.000266092	0.00254444	COL2A1	cg22861561,cg01291404,cg07561017,cg17342302,cg12235144,cg20255775,cg17054969,cg11721803,cg12120327	PM2.5 monthly
60	chr20:62367372-62368256	9	1.74275e-08	-0.000377778	ZGPAT, RP4-583P15.15, LIME1	cg20844262,cg14977069,cg06653796,cg21201401,cg00446123,cg20513976,cg24631526,cg14396214,cg12413156	Urbanicity
89	chr17:9862752-9863081	9	0.000258096	0.000277778	GAS7	cg04267691,cg12697325,cg26996616,cg12833931,cg17192115,cg06377635,cg04788418,cg17479840,cg10237765	Urbanicity
99	chr1:42928538-42929769	9	0.00049275	0.000111111	PPCS, CCDC30	cg10632214,cg10332296,cg17458347,cg04353771,cg10027102,cg23886509,cg05934660,cg08625842,cg06363865	Urbanicity
105	chr14:90527606-90528371	9	0.000821388	-0.000244444	KCNK13	cg05330297,cg02136132,cg25874421,cg13509849,cg23900774,cg05182249,cg00881552,cg21231789,cg22669058	Urbanicity
109	chr14:74705733-74706336	9	0.00156146	-0.000155556	VSX2	cg09954698,cg11176135,cg15416329,cg12827555,cg21057587,cg23118730,cg09816693,cg07573727,cg11525285	Urbanicity
110	chr1:156211434-156212005	9	0.00220071	0.000233333	PMF1-BGLAP, PMF1, BGLAP	cg24843609,cg17419597,cg13282594,cg11519176,cg23729443,cg09996284,cg24670453,cg12036877,cg04356968	Urbanicity
128	chr22:50173724-50174297	9	0.00658611	0.0002	BRD1	cg08079387,cg22330533,cg07662964,cg19547694,cg06865642,cg17923377,cg23659250,cg20080845,cg17017161	Urbanicity
10	chr7:142493732-142494564	8	4.29352e-06	0.10775	TRBJ2-1, TRBJ2-2, TRBJ2-2P, TRBJ2-3	cg13462957,cg18642720,cg17230773,cg02745912,cg13264840,cg16767506,cg13378656,cg22799656	MSAVI
15	chr16:85478580-85479301	8	6.84237e-05	-0.0007625	NA	cg27614309,cg04658841,cg04561791,cg01461211,cg09363128,cg06841648,cg27219972,cg00101940	NO2 annual
35	chr6:30624395-30624769	8	0.00264508	-0.001175	DHX16	cg11748260,cg01999566,cg09379497,cg01211396,cg21513254,cg27516100,cg01538969,cg03338436	O3 - warm season
48	chr14:51411049-51411647	8	0.000308441	0.0019375	PYGL	cg18125479,cg21805221,cg06943981,cg26286805,cg13679814,cg04121555,cg22960284,cg12117827	PM2.5 monthly
52	chr1:65613042-65613685	8	0.0015539	0.00225	AK4	cg10482024,cg23164993,cg02619167,cg09864858,cg06661924,cg21942430,cg20802051,cg01523799	PM2.5 monthly
54	chr15:100882020-100882334	8	0.00755112	0.0026125	ADAMTS17	cg08016383,cg04822808,cg05027458,cg20578175,cg10971510,cg12954230,cg00235260,cg20941820	PM2.5 monthly
56	chr16:85478580-85479301	8	2.99624e-14	-0.0002375	NA	cg27614309,cg04658841,cg04561791,cg01461211,cg09363128,cg06841648,cg27219972,cg00101940	Urbanicity
64	chr6:30459512-30460798	8	4.59762e-08	-0.0003375	HLA-E	cg21366673,cg27486585,cg20105257,cg02678305,cg09569347,cg13036546,cg16535080,cg11019014	Urbanicity
68	chr21:43823604-43824262	8	2.04442e-05	-0.0002625	UBASH3A	cg20516845,cg27111890,cg27280688,cg10690747,cg13578652,cg00134539,cg23042151,cg09354050	Urbanicity
69	chr1:12565983-12567218	8	2.13701e-05	2.5e-05	VPS13D	cg18139406,cg01318461,cg22866430,cg07101654,cg15598719,cg00057791,cg09686497,cg24602020	Urbanicity
70	chr6:31549625-31550699	8	2.60983e-05	-0.0002375	LTB	cg24479522,cg21055528,cg26724726,cg06526741,cg19279042,cg13335388,cg02249390,cg06887580	Urbanicity
81	chr15:39871876-39872463	8	0.000149622	0.0006125	NA	cg25499543,cg25503381,cg10078511,cg08293324,cg23849826,cg10548034,cg13463208,cg12484072	Urbanicity
112	chr7:48127925-48128452	8	0.00223719	0.0002375	UPP1	cg01092213,cg02703728,cg02006203,cg11494773,cg04926556,cg14265670,cg22860780,cg00524288	Urbanicity
117	chr7:56515601-56516243	8	0.00284518	-0.0006125	RP13-492C18.2	cg05655885,cg18557149,cg03122674,cg07286216,cg24398379,cg13763098,cg26262573,cg17328716	Urbanicity
127	chr6:30297174-30297500	8	0.0049612	0.000175	TRIM39, TRIM39-RPP21	cg03094134,cg13079571,cg09020199,cg11327408,cg04425551,cg17080697,cg07905808,cg19047804	Urbanicity
6	chr11:2907670-2907930	7	0.00237826	0.000471429	NA	cg05090695,cg11744767,cg05559445,cg23225147,cg05383783,cg05267118,cg00374747	LAN
18	chr16:2907517-2908245	7	0.000395377	-0.00228571	LA16c-325D7.1, PRSS22	cg07129104,cg00944388,cg07516511,cg18345369,cg00699901,cg21452411,cg02256969	NO2 annual
41	chr12:110211321-110211701	7	0.00129873	0.00665714	NA	cg06892868,cg09251362,cg16266358,cg06840837,cg16635128,cg11256214,cg00050496	PM2.5 annual
50	chr6:74071738-74072820	7	0.000572449	0.00444286	KHDC3L	cg03844622,cg19146112,cg16074228,cg27237745,cg13001017,cg12070285,cg22301664	PM2.5 monthly
58	chr6:155053338-155054535	7	3.44043e-09	0.000157143	SCAF8	cg03617867,cg21551549,cg00170213,cg02865717,cg08740087,cg12471156,cg12120238	Urbanicity
72	chr6:33141291-33142284	7	7.16189e-05	0.000257143	COL11A2	cg21974506,cg00115458,cg10211891,cg04499015,cg00936309,cg15818109,cg00866054	Urbanicity
73	chr4:184908254-184908884	7	7.21781e-05	-0.0005	STOX2, RP11-739P1.2	cg23573638,cg03189821,cg15859390,cg05986067,cg18628646,cg13023014,cg13966557	Urbanicity
76	chr15:29213250-29213860	7	9.86419e-05	-0.000214286	APBA2	cg08908089,cg20840847,cg00955451,cg10768063,cg19847577,cg12044210,cg21917349	Urbanicity
77	chr18:21452730-21453131	7	9.86419e-05	-0.000214286	LAMA3	cg23931049,cg20937934,cg13270625,cg03634729,cg01152726,cg26485825,cg00710229	Urbanicity
79	chr16:1592816-1593766	7	0.000101551	0.000242857	TMEM204, IFT140	cg06159384,cg09025071,cg09756109,cg09924669,cg03163545,cg07734161,cg26940518	Urbanicity
90	chr12:30975363-30976349	7	0.000285369	-0.000214286	NA	cg12759298,cg15337154,cg04681810,cg27657333,cg13114921,cg27411712,cg19795817	Urbanicity
113	chr11:123396133-123396593	7	0.0023846	-8.57143e-05	GRAMD1B	cg26617787,cg26393964,cg14374432,cg01699740,cg13647528,cg04800788,cg06174296	Urbanicity
116	chr2:10182525-10183271	7	0.00268138	0.000428571	KLF11	cg05647197,cg26276650,cg02983451,cg22541755,cg20702913,cg23458613,cg12005760	Urbanicity
125	chr4:87813585-87814065	7	0.0041577	-0.000257143	C4orf36	cg21865128,cg03835669,cg24075940,cg00422347,cg11209507,cg11277230,cg10685359	Urbanicity
5	chr5:23506738-23507656	6	0.00183279	0.00141667	PRDM9	cg04362002,cg10589310,cg19837938,cg25472530,cg22079902,cg01667892	LAN
7	chr7:142493732-142494244	6	0.00308543	-0.000666667	TRBJ2-1, TRBJ2-2	cg13462957,cg18642720,cg17230773,cg02745912,cg13264840,cg16767506	LAN
8	chr10:104210981-104211424	6	0.00528232	0.0004	RP11-18I14.10, C10orf95	cg02040734,cg13977486,cg15541611,cg02507296,cg19018709,cg04703950	LAN
29	chr16:85478580-85479053	6	0.00109468	-0.00065	NA	cg27614309,cg04658841,cg04561791,cg01461211,cg09363128,cg06841648	NO2 monthly
33	chr19:840737-841082	6	0.000564787	-0.00178333	PRTN3	cg09930046,cg17004025,cg12230709,cg23386659,cg24304425,cg09134726	O3 - warm season
46	chr17:45056325-45056976	6	8.28129e-05	0.00303333	GOSR2, RP11-156P1.2, LRRC37A17P, RPRML	cg20697767,cg13825374,cg05955013,cg05302784,cg04987465,cg08631151	PM2.5 monthly
55	chr11:8615456-8615694	6	0.00895825	0.0032	STK33	cg21045608,cg02541031,cg12675870,cg20771178,cg00450824,cg00393798	PM2.5 monthly
62	chr10:97514686-97515753	6	4.45173e-08	0.000216667	ENTPD1, ENTPD1-AS1	cg14755760,cg13471990,cg04451770,cg12497543,cg10381771,cg11637005	Urbanicity
67	chr1:17574720-17575607	6	2.9625e-06	0.00015	PADI3	cg11534596,cg06878808,cg21966975,cg14664242,cg18768338,cg12858514	Urbanicity
71	chr17:74639731-74640078	6	2.76672e-05	-0.000266667	ST6GALNAC1	cg15503752,cg13015534,cg11469587,cg00440980,cg26550194,cg19829001	Urbanicity
82	chr19:840737-841082	6	0.00016286	0.000233333	PRTN3	cg09930046,cg17004025,cg12230709,cg23386659,cg24304425,cg09134726	Urbanicity
86	chr10:30316933-30317994	6	0.000210886	-0.000166667	KIAA1462	cg24350475,cg16072884,cg19603836,cg12137700,cg25337481,cg13661330	Urbanicity
88	chr2:3641709-3642732	6	0.000226394	0.000333333	COLEC11	cg00725994,cg07921235,cg03579365,cg18105675,cg10945539,cg17872886	Urbanicity
91	chr17:75473577-75474070	6	0.000317484	-0.00025	SEPT9	cg02482730,cg20923885,cg18278424,cg05626616,cg01749539,cg06791979	Urbanicity
92	chr7:142493732-142494244	6	0.000346646	-0.00035	TRBJ2-1, TRBJ2-2	cg13462957,cg18642720,cg17230773,cg02745912,cg13264840,cg16767506	Urbanicity
101	chr11:10476242-10476976	6	0.000567278	0.000183333	AMPD3	cg12069276,cg07268332,cg19132462,cg18010131,cg07329251,cg26489413	Urbanicity
102	chr11:32452370-32452839	6	0.000653652	-0.000316667	WT1	cg15446391,cg19211915,cg09234616,cg13641903,cg22533573,cg15315385	Urbanicity
119	chr7:92672484-92673176	6	0.00337084	-0.000366667	NA	cg03973379,cg19228034,cg18209323,cg26122451,cg03449398,cg19414980	Urbanicity
130	chr20:524344-524605	6	0.00861041	1.66667e-05	CSNK2A1	cg19292062,cg20702327,cg01869661,cg06544113,cg25559100,cg22212829	Urbanicity
9	chr12:122711988-122712116	5	0.00953029	-0.00036	DIABLO, RP11-512M8.5	cg14506192,cg10802680,cg14094409,cg19529732,cg08622923	LAN
20	chr11:128694101-128694388	5	0.00280438	-0.00232	NA	cg13019868,cg16777618,cg09813060,cg07690882,cg20933297	NO2 annual
26	chr5:1494980-1495356	5	6.87022e-05	0.00088	LPCAT1	cg00256485,cg09849319,cg05661533,cg07902156,cg22894329	NO2 monthly
30	chr16:89033785-89034292	5	0.0020776	0.00164	CBFA2T3	cg06832898,cg07057235,cg04220636,cg22023435,cg08317738	NO2 monthly
31	chr12:54446253-54446505	5	0.00800796	-0.00134	HOXC4	cg26201952,cg15244786,cg22370252,cg05992786,cg03416628	NO2 monthly
36	chr6:31870783-31870990	5	0.00324441	-0.00206	C2	cg24508713,cg11953311,cg24051943,cg25804044,cg17810099	O3 - warm season
38	chr16:85478580-85478932	5	0.00402171	0.00148	NA	cg27614309,cg04658841,cg04561791,cg01461211,cg09363128	O3 - warm season
39	chr5:1494980-1495356	5	0.00468136	-0.00192	LPCAT1	cg00256485,cg09849319,cg05661533,cg07902156,cg22894329	O3 - warm season
45	chr21:43919023-43919853	5	3.28107e-05	0.0042	SLC37A1	cg13265003,cg08599496,cg20002045,cg13951069,cg17398613	PM2.5 monthly
49	chr14:105944942-105945699	5	0.000572449	0.00614	CRIP2	cg04439622,cg04329125,cg27279301,cg05185038,cg12488111	PM2.5 monthly
53	chr14:31343146-31343685	5	0.00412742	0.0034	NA	cg02047809,cg26107597,cg16966992,cg26069353,cg09290941	PM2.5 monthly
57	chr12:54778312-54779367	5	4.56039e-10	0.00026	RP11-753H16.3, RP11-753H16.5, ZNF385A	cg12962778,cg09457245,cg09676376,cg04566677,cg10512886	Urbanicity
59	chr1:167486978-167487762	5	6.0955e-09	-0.00034	CD247	cg14278300,cg09032544,cg05799811,cg07786657,cg09554443	Urbanicity
65	chr2:242810748-242811552	5	1.83296e-07	-0.0002	NA	cg09034753,cg00669330,cg11654325,cg23491841,cg24290756	Urbanicity
66	chr12:19557038-19557343	5	1.09382e-06	-0.00028	AEBP2	cg18715236,cg27432864,cg21330949,cg20894640,cg14287022	Urbanicity
74	chr2:102607750-102608233	5	8.08056e-05	0.0003	NA	cg16143796,cg24603576,cg14325025,cg17142183,cg21603144	Urbanicity
75	chr4:646089-646577	5	9.09155e-05	0.00014	PDE6B	cg21546981,cg22438522,cg25035101,cg17632028,cg10049783	Urbanicity
78	chr10:90611604-90612228	5	0.00010108	0.0002	NA	cg15945235,cg03249630,cg01561719,cg02538681,cg03818395	Urbanicity
80	chr20:2794877-2795930	5	0.000101794	0.00014	TMEM239, TMEM239, C20orf141	cg11861097,cg13672800,cg15013617,cg01143454,cg01265637	Urbanicity
83	chr17:80084554-80085332	5	0.000177055	-0.00028	CCDC57	cg03388043,cg10505658,cg21577598,cg21773646,cg02208313	Urbanicity
94	chr11:118214762-118215112	5	0.000358321	-0.00024	CD3G	cg05160234,cg03254928,cg13750061,cg07545925,cg15880738	Urbanicity
97	chr6:151258337-151258879	5	0.000408967	0.00014	MTHFD1L	cg22985172,cg00619628,cg15044453,cg17331741,cg14949630	Urbanicity
98	chr5:131892956-131893381	5	0.000453978	-2e-05	RAD50	cg01813841,cg24974130,cg13652314,cg12886812,cg04272044	Urbanicity
100	chr6:42883504-42884350	5	0.000542083	-0.00026	PTCRA	cg11898695,cg02122920,cg01928820,cg01702009,cg20790540	Urbanicity
103	chr15:84047906-84048308	5	0.000656636	-0.00036	RP11-382A20.4	cg25636742,cg18758906,cg09696121,cg26299194,cg14908513	Urbanicity
104	chr12:109221232-109221630	5	0.000681171	4e-05	SSH1	cg22522688,cg23126152,cg27553890,cg07887608,cg25496467	Urbanicity
106	chr11:330536-331179	5	0.00082848	-0.00026	NA	cg12912872,cg05327844,cg23326607,cg14957089,cg04537282	Urbanicity
107	chr17:64960668-64961442	5	0.00112022	4e-05	CACNG4	cg19163194,cg09840840,cg09892203,cg10355837,cg02229775	Urbanicity
108	chr11:32449638-32450486	5	0.00119298	-0.00038	WT1	cg12006284,cg12982322,cg16501028,cg04456238,cg05222924	Urbanicity
111	chr6:31870783-31870990	5	0.0022318	0.00034	C2	cg24508713,cg11953311,cg24051943,cg25804044,cg17810099	Urbanicity
114	chr8:39835697-39836064	5	0.00246551	-0.00032	IDO2, RP11-44K6.3	cg01466330,cg18985133,cg18716679,cg05621259,cg05893709	Urbanicity
115	chr6:30611822-30612330	5	0.00257567	2e-05	ATAT1	cg21052136,cg06868245,cg07989437,cg21908996,cg07333021	Urbanicity
120	chr17:40489513-40489785	5	0.00342808	-0.00038	STAT3	cg08652441,cg05487134,cg24312520,cg24718015,cg17833746	Urbanicity
123	chr1:206729034-206729553	5	0.00403369	-0.00016	RASSF5	cg06949439,cg01442843,cg02035751,cg06872036,cg14163311	Urbanicity
124	chr11:2907670-2907819	5	0.00415396	0.00028	NA	cg05090695,cg11744767,cg05559445,cg23225147,cg05383783	Urbanicity
126	chr1:26880767-26881328	5	0.00427141	0.00018	RPS6KA1, MIR1976	cg24468934,cg16395432,cg23955417,cg11377047,cg00256632	Urbanicity
129	chr1:173793430-173793781	5	0.00803146	-0.00018	DARS2, CENPL	cg24414038,cg23886974,cg07824364,cg23633679,cg13495574	Urbanicity

## Sheet: DMRs_Adults_commonDMR
chromosome_position	N_CpGs	min_smoothed_fdr	meandiff	overlapping.genes	CpGs_list	Exposure
chr12:122711988-122712381	9	7.35484e-05	0.0670889	DIABLO, RP11-512M8.5	cg14506192,cg10802680,cg14094409,cg19529732,cg08622923,cg11804414,cg21805118,cg09123760,cg13587802	MSAVI
chr12:122711988-122712381	9	0.000578721	0.00157778	DIABLO, RP11-512M8.5	cg14506192,cg10802680,cg14094409,cg19529732,cg08622923,cg11804414,cg21805118,cg09123760,cg13587802	Ozone
chr16:85478580-85479301	8	6.84237e-05	-0.0007625	NA	cg27614309,cg04658841,cg04561791,cg01461211,cg09363128,cg06841648,cg27219972,cg00101940	NO2 - annual
chr16:85478580-85479301	8	2.99624e-14	-0.0002375	NA	cg27614309,cg04658841,cg04561791,cg01461211,cg09363128,cg06841648,cg27219972,cg00101940	Urbanicity
chr19:840737-841082	6	0.000564787	-0.00178333	PRTN3	cg09930046,cg17004025,cg12230709,cg23386659,cg24304425,cg09134726	Ozone
chr19:840737-841082	6	0.00016286	0.000233333	PRTN3	cg09930046,cg17004025,cg12230709,cg23386659,cg24304425,cg09134726	Urbanicity
chr20:62367372-62368256	9	1.73207e-05	0.0858667	ZGPAT, RP4-583P15.15, LIME1	cg20844262,cg14977069,cg06653796,cg21201401,cg00446123,cg20513976,cg24631526,cg14396214,cg12413156	MSAVI
chr20:62367372-62368256	9	6.84237e-05	-0.00115556	ZGPAT, RP4-583P15.15, LIME1	cg20844262,cg14977069,cg06653796,cg21201401,cg00446123,cg20513976,cg24631526,cg14396214,cg12413156	NO2 - annual
chr20:62367372-62368256	9	1.74275e-08	-0.000377778	ZGPAT, RP4-583P15.15, LIME1	cg20844262,cg14977069,cg06653796,cg21201401,cg00446123,cg20513976,cg24631526,cg14396214,cg12413156	Urbanicity
chr22:50173724-50174297	9	0.000926667	0.000488889	BRD1	cg08079387,cg22330533,cg07662964,cg19547694,cg06865642,cg17923377,cg23659250,cg20080845,cg17017161	NO2 - monthly
chr22:50173724-50174297	9	0.00658611	0.0002	BRD1	cg08079387,cg22330533,cg07662964,cg19547694,cg06865642,cg17923377,cg23659250,cg20080845,cg17017161	Urbanicity
chr5:1494980-1495356	5	6.87022e-05	0.00088	LPCAT1	cg00256485,cg09849319,cg05661533,cg07902156,cg22894329	NO2 - monthly
chr5:1494980-1495356	5	0.00468136	-0.00192	LPCAT1	cg00256485,cg09849319,cg05661533,cg07902156,cg22894329	Ozone
chr6:30094947-30095802	23	7.52306e-06	0.000847826	NA	cg23375895,cg21376799,cg20167366,cg14645861,cg25247859,cg05068206,cg21334513,cg27282900,cg02049405,cg21697794,cg26477792,cg06938705,cg04768479,cg18628732,cg05994850,cg26719062,cg18055610,cg19059495,cg01964152,cg12534216,cg01528052,cg27108419,cg08498156	NO2 - monthly
chr6:30094947-30095802	28	0.000254547	0.00480714	NA	cg23375895,cg21376799,cg20167366,cg14645861,cg06893296,cg25247859,cg05745631,cg05068206,cg23079252,cg21334513,cg27282900,cg02049405,cg21697794,cg26477792,cg06938705,cg04768479,cg18628732,cg17034390,cg05994850,cg26719062,cg18055610,cg19059495,cg01964152,cg08548396,cg12534216,cg01528052,cg27108419,cg08498156	PM2.5 - annual
chr6:31870783-31870990	5	0.00324441	-0.00206	C2	cg24508713,cg11953311,cg24051943,cg25804044,cg17810099	Ozone
chr6:31870783-31870990	5	0.0022318	0.00034	C2	cg24508713,cg11953311,cg24051943,cg25804044,cg17810099	Urbanicity
chr7:142493732-142494244	6	0.00308543	-0.000666667	TRBJ2-1, TRBJ2-2	cg13462957,cg18642720,cg17230773,cg02745912,cg13264840,cg16767506	LAN
chr7:142493732-142494244	6	0.000346646	-0.00035	TRBJ2-1, TRBJ2-2	cg13462957,cg18642720,cg17230773,cg02745912,cg13264840,cg16767506	Urbanicity
