# Supplementary material for: The impact of environmental exposures on DNA methylation in the EXPANSE project
Source: eBioMedicine. 2025 Dec 19;123:106084. doi: 10.1016/j.ebiom.2025.106084 (PMC12794040; doi:10.1016/j.ebiom.2025.106084)
Supplement: Supplemental Data 2 [file mmc2.xlsx]

## Sheet: Children 4-6
Exposure	chr	start	end	p	fdr	nprobe	probe	Mapped gene_EWAScat	in DMRcate	ncbi
PM2.5 ann	20	62570071	62570696	1.55499e-12	7.77497e-12	3	cg04343971;cg23159704;cg03719642	-
	21	47844011	47844134	1.18208e-09	2.95521e-09	2	cg04314225;cg03062881	PCNT
	17	80189380	80189645	2.51403e-07	4.19005e-07	2	cg25804541;cg19590707	SLC16A3	yes -NO2 and PM2.5 annual	Lactic acid and pyruvate transport across plasma membranes is catalyzed by members of the proton-linked monocarboxylate transporter (MCT) family, which has been designated solute carrier family-16. Each MCT appears to have slightly different substrate and inhibitor specificities and transport kinetics, which are related to the metabolic requirements of the tissues in which it is found. The MCTs, …
	1	111218078	111218276	5.77239e-07	7.21548e-07	2	cg07903677;cg03483626	KCNA3
	11	70957519	70958230	1.32957e-06	1.32957e-06	2	cg24735129;cg07400751	-
NO2 monthly	18	11981388	11981602	3.53682e-08	2.12209e-07	2	cg15592690;cg19077665	IMPA2
	5	176734744	176734858	4.12714e-07	1.21319e-06	2	cg07671752;cg18465082	MXD3
	1	230415376	230415547	6.97971e-07	1.21319e-06	2	cg05697274;cg24250902	GALNT2	yes-PM2.5 annual+NO2monthly	This gene encodes a member of the glycosyltransferase 2 protein family. Members of this family initiate mucin-type O-glycoslation of peptides in the Golgi apparatus. The encoded protein may be involved in O-linked glycosylation of the immunoglobulin A1 hinge region. This gene may influence triglyceride levels, and may be involved Type 2 diabetes, as well as several types of cancer. Alternative sp…
	9	91926248	91926487	8.63049e-07	1.21319e-06	2	cg14420186;cg13651859	CKS2
	17	72709025	72709096	1.09163e-06	1.21319e-06	2	cg15374234;cg17056607	-
	1	25291545	25291905	1.21319e-06	1.21319e-06	2	cg09993145;cg27058497	RUNX3	yes - no2 monthly	This gene encodes a member of the runt domain-containing family of transcription factors. A heterodimer of this protein and a beta subunit forms a complex that binds to the core DNA sequence 5'-PYGPYGGT-3' found in a number of enhancers and promoters, and can either activate or suppress transcription. It also interacts with other transcription factors. It functions as a tumor suppressor, and the …
LAN	20	62570071	62570397	2.79006e-07	8.50508e-07	2	cg23159704;cg03719642	-
	1	111218078	111218276	3.40203e-07	8.50508e-07	2	cg07903677;cg03483626	KCNA3
	4	77341840	77341912	7.70874e-07	8.89507e-07	2	cg03405128;cg19311244	-
	17	77976091	77976625	8.61977e-07	8.89507e-07	2	cg07204724;cg12856760	TBC1D16
	16	87725086	87725309	8.89507e-07	8.89507e-07	2	cg27052344;cg05016746	JPH3
MSAVI	14	93693534	93693535	1.884e-07	4.077e-07	1	cg18575244	UBR7
	11	24101780	24101781	3.337e-07	4.077e-07	1	cg16005697	-
	2	9919439	9919440	4.077e-07	4.077e-07	1	cg23882164	-

## Sheet: Children 8-10
Exposure	chr	start	end	p	fdr	nprobe	probe	Mapped gene_EWAScat
PM2.5 ann	14	93693534	93693535	1.884e-07	4.077e-07	1	cg18575244	UBR7
	11	24101780	24101781	3.337e-07	4.077e-07	1	cg16005697	-
	2	9919439	9919440	4.077e-07	4.077e-07	1	cg23882164	-
Ozone	20	2444493	2444631	8.22717193477746e-08	1.64543438695549e-07	2	cg07560408;cg14817765	-
	16	85783536	85783575	3.33466792163657e-07	3.33466792163657e-07	2	cg02124446;cg08774871	C16orf74
LAN	1	26797575	26797585	9.40741449977868e-08	1.88148289995574e-07	2	cg26108329;cg05304531	-
	21	45845364	45845495	1.94299266195061e-07	1.94299266195061e-07	2	cg14374401;cg07629165	TRPM2

## Sheet: Adolescents
Exposure	chr	start	end	p	fdr	nprobe	probe	Mapped gene_EWAScat
LAN	17	80273289	80273322	1.22926386466779e-07	1.22926386466779e-07	2	cg25890092;cg25877299	CD7
MSAVI	22	29284198	29284199	1.044e-08	1.044e-08	1	cg11986861	ZNRF3

## Sheet: ADULTS
Exposure	chr	start	end	p	fdr	nprobe	probe	Mapped gene_EWAScat	in DMRcate	NCBI
PM2.5 monthly	21	43919800	43919853	1.34457518452432e-08	2.68915036904863e-08	2	cg13951069;cg17398613	SLC73A1
	6	71123195	71123290	3.08409325813699e-07	3.08409325813699e-07	2	cg01862523;cg09981184	FAM135A
LAN	6	30459511	30459595	3.03640468990319e-07	3.62369453532835e-07	2	cg27486585;cg21366673	HLA-E	Yes-urbanicity	HLA-E belongs to the HLA class I heavy chain paralogues. This class I molecule is a heterodimer consisting of a heavy chain and a light chain (beta-2 microglobulin). The heavy chain is anchored in the membrane. HLA-E binds a restricted subset of peptides derived from the leader peptides of other class I molecules. The heavy chain is approximately 45 kDa and its gene contains 8 exons. Exon one enc…
	7	150264766	150264987	3.62369453532835e-07	3.62369453532835e-07	2	cg00323915;cg08960815	GIMAP4
MSAVI	18	21572655	21572748	6.70875917583695e-08	1.34175183516739e-07	2	cg18719665;cg17205313	TTC39C
	17	17741097	17741425	1.92300029667275e-07	1.92300029667275e-07	2	cg16928487;cg14808739	SREBF1
Urbanicity	16	85478579	85478769	2.25441912739982e-08	6.07418049213617e-08	3	cg27614309;cg04658841;cg04561791	-
	11	44880909	44880944	2.42967219685447e-08	6.07418049213617e-08	2	cg24012880;cg06791867	TSPAN18 =Involved in regulation of sprouting angiogenesis. Predicted to be located in membrane. Predicted to be active in plasma membrane. [provided by Alliance of Genome Resources, Jan 2025]	TSPAN32 - LAN/MSAVI/PM2.5 annu/NO2ann	tspan32 = ".This gene, which is a member of the tetraspanin superfamily, is one of several tumor-suppressing subtransferable fragments located in the imprinted gene domain of chromosome 11p15.5, an important tumor-suppressor gene region. Alterations in this region have been associated with Beckwith-Wiedemann syndrome, Wilms tumor, rhabdomyosarcoma, adrenocortical carcinoma, and lung, ovarian and …
	20	3745816	3746315	1.20000162809384e-07	2.00000271348973e-07	2	cg05753799;cg10357682	C20orf27
	4	184908350	184908510	3.06046981631068e-07	3.82558727038835e-07	2	cg15859390;cg03189821	STOX2	yes - urbanicity	This gene encodes a Storkhead-box_winged-helix domain containing protein. This protein is differentially expressed in decidual tissue and may be involved in the susceptibility to pre-eclampsia with fetal growth restriction. Alternate splicing results in multiple transcript variants. [provided by RefSeq, Sep 2015]
	12	109221406	109221424	1.01931322577198e-06	1.01931322577198e-06	2	cg23126152;cg27553890	SSH1	yes - urbanicity	The protein encoded by this gene belongs to the slingshot homolog (SSH) family of phosphatases, which regulate actin filament dynamics. The SSH proteins dephosphorylate and activate the actin binding/depolymerizing factor cofilin, which subsequently binds to actin filaments and stimulates their disassembly. Cofilin is inactivated by kinases such as LIM domain kinase-1 (LIMK1), which may also be d…
