# Supplementary material for: The impact of environmental exposures on DNA methylation in the EXPANSE project
Source: eBioMedicine. 2025 Dec 19;123:106084. doi: 10.1016/j.ebiom.2025.106084 (PMC12794040; doi:10.1016/j.ebiom.2025.106084)
Supplement: Supplemental Data 3 [file mmc3.xlsx]

## Sheet: Children(4-6)-NO2annual
GO Biological Process
Term	Overlap	P.value	Adjusted.P.value	Odds.Ratio	Combined.Score	Genes
Regulation Of Collagen Fibril Organization (GO:1904026)	1/6	0.000899754	0.00918454	1999.2	14021.2	TNXB
Elastic Fiber Assembly (GO:0048251)	1/6	0.000899754	0.00918454	1999.2	14021.2	TNXB
Regulation Of Transforming Growth Factor Beta Activation (GO:1901388)	1/7	0.00104966	0.00918454	1665.92	11427	TNXB
Positive Regulation Of Vascular Endothelial Growth Factor Signaling Pathway (GO:1900748)	1/7	0.00104966	0.00918454	1665.92	11427	TNXB
Positive Regulation Of Transforming Growth Factor Beta Production (GO:0071636)	1/10	0.00149929	0.0104951	1110.44	7220.95	TNXB
Extracellular Matrix Assembly (GO:0085029)	1/17	0.00254792	0.0124573	624.406	3729.25	TNXB
Positive Regulation Of Extracellular Matrix Organization (GO:1903055)	1/18	0.00269766	0.0124573	587.647	3476.15	TNXB
Regulation Of Vascular Endothelial Growth Factor Signaling Pathway (GO:1900746)	1/19	0.00284739	0.0124573	554.972	3252.89	TNXB
Positive Regulation Of Cellular Response To Transforming Growth Factor Beta Stimulus (GO:1903846)	1/24	0.00359581	0.0125853	434.217	2443.77	TNXB
Positive Regulation Of Transforming Growth Factor Beta Receptor Signaling Pathway (GO:0030511)	1/24	0.00359581	0.0125853	434.217	2443.77	TNXB
Positive Regulation Of Cell Communication (GO:0010647)	1/30	0.00449341	0.0142972	344.276	1860.86	TNXB
Positive Regulation Of Signaling (GO:0023056)	1/37	0.00553994	0.0161582	277.236	1440.46	TNXB
Positive Regulation Of Epithelial To Mesenchymal Transition (GO:0010718)	1/47	0.00703371	0.0183307	216.859	1074.98	TNXB
Positive Regulation Of Pathway-Restricted SMAD Protein Phosphorylation (GO:0010862)	1/49	0.00733229	0.0183307	207.802	1021.44	TNXB
Regulation Of Pathway-Restricted SMAD Protein Phosphorylation (GO:0060393)	1/61	0.00912248	0.0212858	166.142	780.37	TNXB
Regulation Of Epithelial To Mesenchymal Transition (GO:0010717)	1/83	0.0123989	0.0271226	121.433	533.108	TNXB
Positive Regulation Of Transmembrane Receptor Protein Serine/Threonine Kinase Signaling Pathway (GO:0090100)	1/95	0.014183	0.027867	105.867	450.539	TNXB
Positive Regulation Of Supramolecular Fiber Organization (GO:1902905)	1/96	0.0143316	0.027867	104.747	444.683	TNXB
Regulation Of Transforming Growth Factor Beta Receptor Signaling Pathway (GO:0017015)	1/111	0.0165585	0.0305024	90.3955	370.699	TNXB
Regulation Of Cell Motility (GO:2000145)	1/123	0.0183375	0.0320907	81.4549	325.722	TNXB
Plasma Membrane Bounded Cell Projection Organization (GO:0120036)	1/132	0.0196704	0.0327841	75.8244	297.887	TNXB
Regulation Of Cell Adhesion (GO:0030155)	1/144	0.0214458	0.0339844	69.4196	266.726	TNXB
Neuron Development (GO:0048666)	1/150	0.0223326	0.0339844	66.604	253.209	TNXB
Neuron Projection Development (GO:0031175)	1/192	0.0285256	0.0401419	51.8482	184.421	TNXB
Regulation Of Cell Differentiation (GO:0045595)	1/193	0.0286728	0.0401419	51.5755	183.186	TNXB
Positive Regulation Of Developmental Process (GO:0051094)	1/233	0.0345459	0.0465041	42.597	143.359	TNXB
Positive Regulation Of Signal Transduction (GO:0009967)	1/266	0.0393734	0.0510396	37.2302	120.427	TNXB
Positive Regulation Of Cell Differentiation (GO:0045597)	1/283	0.041854	0.0523175	34.9557	110.934	TNXB
Supramolecular Fiber Organization (GO:0097435)	1/316	0.0466571	0.0563103	31.2413	95.7523	TNXB
Positive Regulation Of Protein Phosphorylation (GO:0001934)	1/377	0.0554932	0.0642832	26.0918	75.4442	TNXB
Positive Regulation Of Multicellular Organismal Process (GO:0051240)	1/387	0.0569365	0.0642832	25.4028	72.8	TNXB
Regulation Of Cell Migration (GO:0030334)	1/434	0.0637004	0.0696723	22.5912	62.2064	TNXB
Positive Regulation Of Cell Population Proliferation (GO:0008284)	1/483	0.0707176	0.0750035	20.2438	53.627	TNXB
Positive Regulation Of Cellular Process (GO:0048522)	1/594	0.0864838	0.0890275	16.3609	40.0481	TNXB
Regulation Of Cell Population Proliferation (GO:0042127)	1/766	0.110561	0.110561	12.5699	27.6814	TNXB
KEGG
Term	Overlap	P.value	Adjusted.P.value	Odds.Ratio	Combined.Score	Genes
ECM-receptor interaction	1/88	0.0131425	0.052168	114.425	495.679	TNXB
Focal adhesion	1/201	0.0298493	0.052168	49.4925	173.798	TNXB
MicroRNAs in cancer	1/310	0.045785	0.052168	31.8576	98.2424	TNXB
Human papillomavirus infection	1/331	0.048835	0.052168	29.7985	89.9708	TNXB
PI3K-Akt signaling pathway	1/354	0.052168	0.052168	27.8244	82.1733	TNXB

## Sheet: Children(4-6)-NO2monthly
GO Biological Process
Term	Overlap	P.value	Adjusted.P.value	Odds.Ratio	Combined.Score	Genes
Antigen Processing And Presentation Of Peptide Antigen Via MHC Class Ib (GO:0002428)	3/13	1.79775e-08	3.10111e-07	999.05	17817.2	HLA-A;HLA-F;HLA-E
Antigen Processing And Presentation Of Endogenous Peptide Antigen Via MHC Class I Via ER Pathway (GO:0002484)	3/13	1.79775e-08	3.10111e-07	999.05	17817.2	HLA-A;HLA-F;HLA-E
Antigen Processing And Presentation Of Endogenous Peptide Antigen Via MHC Class I Via ER Pathway, TAP-independent (GO:0002486)	3/13	1.79775e-08	3.10111e-07	999.05	17817.2	HLA-A;HLA-F;HLA-E
Antigen Processing And Presentation Of Endogenous Peptide Antigen Via MHC Class Ib (GO:0002476)	3/13	1.79775e-08	3.10111e-07	999.05	17817.2	HLA-A;HLA-F;HLA-E
Negative Regulation Of Natural Killer Cell Mediated Cytotoxicity (GO:0045953)	3/16	3.51772e-08	4.85446e-07	768.385	13187.7	HLA-A;HLA-F;HLA-E
Antigen Processing And Presentation Of Endogenous Peptide Antigen (GO:0002483)	3/21	8.34531e-08	9.59711e-07	554.806	9042.77	HLA-A;HLA-F;HLA-E
Antigen Processing And Presentation Of Exogenous Peptide Antigen (GO:0002478)	3/31	2.81417e-07	2.61762e-06	356.482	5376.97	HLA-A;HLA-F;HLA-E
Positive Regulation Of T Cell Mediated Cytotoxicity (GO:0001916)	3/33	3.41429e-07	2.61762e-06	332.683	4953.7	HLA-A;HLA-F;HLA-E
Positive Regulation Of Cytokine Production Involved In Immune Response (GO:0002720)	3/33	3.41429e-07	2.61762e-06	332.683	4953.7	HLA-A;HLA-F;HLA-E
Regulation Of T Cell Mediated Cytotoxicity (GO:0001914)	3/36	4.46512e-07	3.08093e-06	302.394	4421.54	HLA-A;HLA-F;HLA-E
Positive Regulation Of T Cell Mediated Immunity (GO:0002711)	3/43	7.70554e-07	4.83348e-06	249.387	3510.42	HLA-A;HLA-F;HLA-E
Positive Regulation Of Leukocyte Mediated Cytotoxicity (GO:0001912)	3/51	1.29795e-06	7.46322e-06	207.74	2815.85	HLA-A;HLA-F;HLA-E
Regulation Of Natural Killer Cell Cytokine Production (GO:0002727)	2/6	2.6974e-06	1.32943e-05	1427.64	18307	HLA-F;HLA-E
Positive Regulation Of Natural Killer Cell Cytokine Production (GO:0002729)	2/6	2.6974e-06	1.32943e-05	1427.64	18307	HLA-F;HLA-E
Positive Regulation Of CD8-positive, Alpha-Beta T Cell Activation (GO:2001187)	2/8	5.03284e-06	2.31511e-05	951.667	11609.9	HLA-A;HLA-E
Regulation Of CD8-positive, Alpha-Beta T Cell Activation (GO:2001185)	2/9	6.4693e-06	2.78989e-05	815.673	9746.03	HLA-A;HLA-E
Negative Regulation Of Natural Killer Cell Mediated Immunity (GO:0002716)	2/10	8.08476e-06	3.28146e-05	713.679	8368.26	HLA-F;HLA-E
Negative Regulation Of Leukocyte Mediated Cytotoxicity (GO:0001911)	2/14	1.63341e-05	6.26139e-05	475.69	5243.18	HLA-F;HLA-E
Alpha-Beta T Cell Activation (GO:0046631)	2/15	1.88426e-05	6.84285e-05	439.077	4776.89	HLA-A;HLA-E
Positive Regulation Of Alpha-Beta T Cell Proliferation (GO:0046641)	2/17	2.43943e-05	8.41605e-05	380.495	4041.3	HLA-A;HLA-E
Positive Regulation Of Natural Killer Cell Activation (GO:0032816)	2/18	2.74373e-05	8.60533e-05	356.696	3746.6	HLA-F;HLA-E
Regulation Of T Cell Cytokine Production (GO:0002724)	2/18	2.74373e-05	8.60533e-05	356.696	3746.6	HLA-A;HLA-F
Positive Regulation Of Alpha-Beta T Cell Activation (GO:0046635)	2/19	3.06581e-05	9.19742e-05	335.697	3488.77	HLA-A;HLA-E
Positive Regulation Of Natural Killer Cell Mediated Cytotoxicity (GO:0045954)	2/21	3.76328e-05	0.000108194	300.331	3059.66	HLA-F;HLA-E
Positive Regulation Of Natural Killer Cell Mediated Immunity (GO:0002717)	2/24	4.94257e-05	0.000136415	259.338	2571.34	HLA-F;HLA-E
Regulation Of Natural Killer Cell Mediated Cytotoxicity (GO:0042269)	2/32	8.86577e-05	0.000235284	190.105	1773.82	HLA-F;HLA-E
Antibacterial Humoral Response (GO:0019731)	2/49	0.000209374	0.000535066	121.24	1027.07	HLA-A;HLA-E
Defense Response To Gram-positive Bacterium (GO:0050830)	2/85	0.000630283	0.0015532	68.5301	505.022	HLA-A;HLA-E
Antimicrobial Humoral Response (GO:0019730)	2/100	0.000870867	0.00207206	57.9971	408.649	HLA-A;HLA-E
Protection From Natural Killer Cell Mediated Cytotoxicity (GO:0042270)	1/5	0.00224816	0.00517077	624.594	3808.55	HLA-E
Antigen Processing And Presentation Of Endogenous Peptide Antigen Via MHC Class I (GO:0019885)	1/6	0.00269726	0.00581596	499.65	2955.69	HLA-A
Antigen Processing And Presentation Of Exogenous Peptide Antigen Via MHC Class I (GO:0042590)	1/6	0.00269726	0.00581596	499.65	2955.69	HLA-A
Positive Regulation Of Natural Killer Cell Proliferation (GO:0032819)	1/7	0.00314617	0.0065276	416.354	2398.85	HLA-E
Defense Response To Bacterium (GO:0042742)	2/204	0.00355543	0.0065276	27.9901	157.844	HLA-A;HLA-E
Regulation Of CD8-positive, Alpha-Beta T Cell Proliferation (GO:2000564)	1/8	0.00359491	0.0065276	356.857	2008.48	HLA-E
T Cell Mediated Cytotoxicity (GO:0001913)	1/8	0.00359491	0.0065276	356.857	2008.48	HLA-A
Negative Regulation Of Leukocyte Degranulation (GO:0043301)	1/8	0.00359491	0.0065276	356.857	2008.48	HLA-F
Negative Regulation Of T Cell Cytokine Production (GO:0002725)	1/8	0.00359491	0.0065276	356.857	2008.48	HLA-F
Regulation Of Natural Killer Cell Proliferation (GO:0032817)	1/9	0.00404347	0.00715382	312.234	1720.62	HLA-E
Positive Regulation Of Interleukin-13 Production (GO:0032736)	1/10	0.00449184	0.00774843	277.528	1500.17	HLA-E
Detection Of Bacterium (GO:0016045)	1/12	0.00538806	0.00906771	227.045	1185.99	HLA-A
Positive Regulation Of Leukocyte Degranulation (GO:0043302)	1/13	0.0058359	0.00958755	208.115	1070.48	HLA-F
Negative Regulation Of T Cell Mediated Immunity (GO:0002710)	1/14	0.00628356	0.0100829	192.096	973.893	HLA-F
Regulation Of Interleukin-13 Production (GO:0032656)	1/15	0.00673105	0.0105555	178.366	892.013	HLA-E
Negative Regulation Of Cytokine Production Involved In Immune Response (GO:0002719)	1/16	0.00717835	0.0110068	166.467	821.794	HLA-F
Positive Regulation Of Interleukin-4 Production (GO:0032753)	1/18	0.00807242	0.011851	146.868	707.8	HLA-E
Antigen Processing And Presentation Of Peptide Antigen Via MHC Class I (GO:0002474)	1/18	0.00807242	0.011851	146.868	707.8	HLA-A
Positive Regulation Of Cytokine Production (GO:0001819)	2/320	0.00852958	0.0122613	17.6757	84.2106	HLA-A;HLA-E
T Cell Mediated Immunity (GO:0002456)	1/20	0.00896577	0.0126253	131.395	619.44	HLA-A
Positive Regulation Of T Cell Cytokine Production (GO:0002726)	1/21	0.00941218	0.0129888	124.819	582.373	HLA-A
Regulation Of Interleukin-4 Production (GO:0032673)	1/23	0.0103045	0.0139413	113.46	519.101	HLA-E
Regulation Of Immunoglobulin Production (GO:0002637)	1/27	0.0120869	0.0160384	95.9856	423.837	HLA-E
Positive Regulation Of Immunoglobulin Production (GO:0002639)	1/34	0.0151993	0.0197877	75.5985	316.494	HLA-E
Positive Regulation Of Production Of Molecular Mediator Of Immune Response (GO:0002702)	1/38	0.0169738	0.0216888	67.4122	274.777	HLA-E
Retina Homeostasis (GO:0001895)	1/39	0.017417	0.0218505	65.6349	265.841	ZG16B
Positive Regulation Of Innate Immune Response (GO:0045089)	1/45	0.0200725	0.0247322	56.6676	221.48	HLA-E
Positive Regulation Of Type II Interferon Production (GO:0032729)	1/58	0.0258042	0.0312367	43.7149	159.875	HLA-A
Positive Regulation Of Lymphocyte Proliferation (GO:0050671)	1/74	0.0328177	0.0390417	34.1062	116.534	HLA-E
Positive Regulation Of Tumor Necrosis Factor Production (GO:0032760)	1/78	0.034564	0.0397486	32.3279	108.782	HLA-E
Regulation Of Innate Immune Response (GO:0045088)	1/78	0.034564	0.0397486	32.3279	108.782	HLA-E
Positive Regulation Of Tumor Necrosis Factor Superfamily Cytokine Production (GO:1903557)	1/82	0.0363075	0.0410692	30.7253	101.877	HLA-E
Regulation Of Type II Interferon Production (GO:0032649)	1/87	0.038483	0.0428279	28.9317	94.2461	HLA-A
T Cell Receptor Signaling Pathway (GO:0050852)	1/95	0.0419547	0.0459504	26.4588	83.9051	HLA-A
Positive Regulation Of T Cell Activation (GO:0050870)	1/107	0.0471413	0.0508243	23.4493	71.6283	HLA-A
Regulation Of Tumor Necrosis Factor Production (GO:0032680)	1/127	0.0557303	0.0591599	19.7073	56.8996	HLA-E
Antigen Receptor-Mediated Signaling Pathway (GO:0050851)	1/134	0.0587201	0.0613892	18.6635	52.9106	HLA-A
DNA Metabolic Process (GO:0006259)	1/288	0.122403	0.125423	8.58188	18.0257	ENDOV
DNA Repair (GO:0006281)	1/291	0.123605	0.125423	8.49181	17.7535	ENDOV
DNA Damage Response (GO:0006974)	1/384	0.160136	0.160136	6.39948	11.7221	ENDOV
KEGG
Term	Overlap	P.value	Adjusted.P.value	Odds.Ratio	Combined.Score	Genes
Allograft rejection	3/38	5.27323e-07	5.13703e-06	285.086	4121.04	HLA-A;HLA-F;HLA-E
Graft-versus-host disease	3/42	7.16956e-07	5.13703e-06	255.795	3619.05	HLA-A;HLA-F;HLA-E
Type I diabetes mellitus	3/43	7.70554e-07	5.13703e-06	249.387	3510.42	HLA-A;HLA-F;HLA-E
Autoimmune thyroid disease	3/53	1.45941e-06	7.29703e-06	199.41	2679.57	HLA-A;HLA-F;HLA-E
Viral myocarditis	3/60	2.12851e-06	8.51403e-06	174.86	2283.68	HLA-A;HLA-F;HLA-E
Antigen processing and presentation	3/78	4.71286e-06	1.57095e-05	132.773	1628.49	HLA-A;HLA-F;HLA-E
Cell adhesion molecules	3/148	3.22824e-05	8.39488e-05	68.4345	707.68	HLA-A;HLA-F;HLA-E
Phagosome	3/152	3.49586e-05	8.39488e-05	66.5839	683.24	HLA-A;HLA-F;HLA-E
Cellular senescence	3/156	3.77769e-05	8.39488e-05	64.8301	660.217	HLA-A;HLA-F;HLA-E
Kaposi sarcoma-associated herpesvirus infection	3/193	7.12053e-05	0.000137889	52.1079	497.627	HLA-A;HLA-F;HLA-E
Epstein-Barr virus infection	3/202	8.15294e-05	0.000137889	49.7286	468.173	HLA-A;HLA-F;HLA-E
Viral carcinogenesis	3/203	8.27337e-05	0.000137889	49.4775	465.083	HLA-A;HLA-F;HLA-E
Human immunodeficiency virus 1 infection	3/212	9.41007e-05	0.00014477	47.3254	438.76	HLA-A;HLA-F;HLA-E
Human T-cell leukemia virus 1 infection	3/219	0.000103616	0.000148023	45.7755	419.981	HLA-A;HLA-F;HLA-E
Human cytomegalovirus infection	3/225	0.000112257	0.000149676	44.5248	404.94	HLA-A;HLA-F;HLA-E
Endocytosis	3/252	0.000156978	0.000196223	39.6426	347.245	HLA-A;HLA-F;HLA-E
Human papillomavirus infection	3/331	0.00035042	0.000412259	29.9741	238.485	HLA-A;HLA-F;HLA-E
Herpes simplex virus 1 infection	3/498	0.00115248	0.00128053	19.6929	133.239	HLA-A;HLA-F;HLA-E
Natural killer cell mediated cytotoxicity	2/131	0.00148726	0.00156554	43.9911	286.418	HLA-A;HLA-E
Cytokine-cytokine receptor interaction	1/295	0.125205	0.125205	8.37457	17.4007	IL32

## Sheet: Children(4-6)-MSAVI
GO Biological Process
Term	Overlap	P.value	Adjusted.P.value	Odds.Ratio	Combined.Score	Genes
Peptide Antigen Assembly With MHC Class II Protein Complex (GO:0002503)	1/14	0.00139952	0.00526596	1537.31	10102.6	HLA-DQA2
MHC Class II Protein Complex Assembly (GO:0002399)	1/14	0.00139952	0.00526596	1537.31	10102.6	HLA-DQA2
Formation Of Cytoplasmic Translation Initiation Complex (GO:0001732)	1/14	0.00139952	0.00526596	1537.31	10102.6	EIF3B
Peptide Antigen Assembly With MHC Protein Complex (GO:0002501)	1/18	0.0017992	0.00526596	1175.35	7428.72	HLA-DQA2
Immunoglobulin Production Involved In Immunoglobulin-Mediated Immune Response (GO:0002381)	1/19	0.00189911	0.00526596	1110	6955.67	HLA-DQA2
Antigen Processing And Presentation Of Exogenous Peptide Antigen Via MHC Class II (GO:0019886)	1/26	0.00259833	0.00526596	798.92	4755.88	HLA-DQA2
Antigen Processing And Presentation Of Peptide Antigen Via MHC Class II (GO:0002495)	1/28	0.00279806	0.00526596	739.667	4348.37	HLA-DQA2
Immunoglobulin Mediated Immune Response (GO:0016064)	1/30	0.00299778	0.00526596	688.586	4000.61	HLA-DQA2
Cytoplasmic Translational Initiation (GO:0002183)	1/30	0.00299778	0.00526596	688.586	4000.61	EIF3B
Antigen Processing And Presentation Of Exogenous Peptide Antigen (GO:0002478)	1/31	0.00309763	0.00526596	665.6	3845.25	HLA-DQA2
Positive Regulation Of Leukocyte Cell-Cell Adhesion (GO:1903039)	1/44	0.00439521	0.00665058	464.07	2518.62	HLA-DQA2
Positive Regulation Of Lymphocyte Activation (GO:0051251)	1/47	0.00469453	0.00665058	433.739	2325.43	HLA-DQA2
Regulation Of T Cell Activation (GO:0050863)	1/62	0.00619047	0.00788013	326.836	1661.88	HLA-DQA2
Regulation Of Translational Initiation (GO:0006446)	1/65	0.00648952	0.00788013	311.469	1569.04	EIF3B
Positive Regulation Of T Cell Activation (GO:0050870)	1/107	0.0106715	0.0120944	187.66	852.011	HLA-DQA2
protein-RNA Complex Assembly (GO:0022618)	1/150	0.014944	0.015878	133.215	559.961	EIF3B
Regulation Of Translation (GO:0006417)	1/202	0.0200983	0.0200983	98.4925	384.822	EIF3B
KEGG
Term	Overlap	P.value	Adjusted.P.value	Odds.Ratio	Combined.Score	Genes
Asthma	1/31	0.00309763	0.0174513	665.6	3845.25	HLA-DQA2
Allograft rejection	1/38	0.00379643	0.0174513	539.486	3006.93	HLA-DQA2
Graft-versus-host disease	1/42	0.00419563	0.0174513	486.756	2664.36	HLA-DQA2
Type I diabetes mellitus	1/43	0.00429542	0.0174513	475.143	2589.63	HLA-DQA2
Intestinal immune network for IgA production	1/48	0.00479429	0.0174513	424.489	2266.91	HLA-DQA2
Autoimmune thyroid disease	1/53	0.00529304	0.0174513	383.577	2010.47	HLA-DQA2
Viral myocarditis	1/60	0.00599107	0.0174513	337.949	1729.45	HLA-DQA2
Inflammatory bowel disease	1/65	0.00648952	0.0174513	311.469	1569.04	HLA-DQA2
Leishmaniasis	1/77	0.00768528	0.0174513	262.132	1276.17	HLA-DQA2
Antigen processing and presentation	1/78	0.0077849	0.0174513	258.714	1256.21	HLA-DQA2
Th1 and Th2 cell differentiation	1/92	0.00917897	0.0174513	218.758	1026.16	HLA-DQA2
Rheumatoid arthritis	1/93	0.00927851	0.0174513	216.37	1012.62	HLA-DQA2
Staphylococcus aureus infection	1/95	0.00947757	0.0174513	211.745	986.482	HLA-DQA2
Hematopoietic cell lineage	1/99	0.00987564	0.0174513	203.061	937.673	HLA-DQA2
Th17 cell differentiation	1/107	0.0106715	0.0174513	187.66	852.011	HLA-DQA2
Toxoplasmosis	1/112	0.0111688	0.0174513	179.162	805.268	HLA-DQA2
Systemic lupus erythematosus	1/135	0.0134547	0.0197863	148.239	638.677	HLA-DQA2
Cell adhesion molecules	1/148	0.0147455	0.0199243	135.041	569.443	HLA-DQA2
Phagosome	1/152	0.0151425	0.0199243	131.437	550.754	HLA-DQA2
Influenza A	1/172	0.0171263	0.0210384	115.947	471.574	HLA-DQA2
Tuberculosis	1/180	0.0179193	0.0210384	110.721	445.305	HLA-DQA2
RNA transport	1/186	0.0185138	0.0210384	107.097	427.237	EIF3B
Epstein-Barr virus infection	1/202	0.0200983	0.021846	98.4925	384.822	HLA-DQA2
Human T-cell leukemia virus 1 infection	1/219	0.0217805	0.022688	90.7339	347.215	HLA-DQA2
Herpes simplex virus 1 infection	1/498	0.049181	0.049181	39.2374	118.193	HLA-DQA2

## Sheet: Children(4-6)-URBA
GO Biological Process
Term	Overlap	P.value	Adjusted.P.value	Odds.Ratio	Combined.Score	Genes
Regulation Of Apoptotic Cell Clearance (GO:2000425)	2/7	1.25705e-05	0.000301692	570.829	6441.32	C4B;C4A
Positive Regulation Of Apoptotic Cell Clearance (GO:2000427)	2/7	1.25705e-05	0.000301692	570.829	6441.32	C4B;C4A
Positive Regulation Of Phagocytosis (GO:0050766)	2/60	0.00103368	0.0165388	49.0788	337.399	C4B;C4A
Protein Modification By Small Protein Conjugation (GO:0032446)	3/364	0.0028075	0.03369	12.544	73.7018	DCUN1D2;TRIM26;TRIM10
Positive Regulation Of Mitochondrial Membrane Potential (GO:0010918)	1/5	0.00399395	0.0383419	333	1839.15	TCL1A
Positive Regulation Of Membrane Potential (GO:0045838)	1/7	0.00558734	0.0446987	221.978	1151.45	TCL1A
Suppression Of Viral Release By Host (GO:0044790)	1/13	0.0103532	0.0673801	110.956	507.118	TRIM26
Cardiac Myofibril Assembly (GO:0055003)	1/15	0.0119371	0.0673801	95.0952	421.092	ADPRHL1
Regulation Of Protein Neddylation (GO:2000434)	1/18	0.0143084	0.0673801	78.302	332.541	DCUN1D2
Negative Regulation Of Viral Entry Into Host Cell (GO:0046597)	1/18	0.0143084	0.0673801	78.302	332.541	TRIM26
Negative Regulation Of Viral Life Cycle (GO:1903901)	1/20	0.0158863	0.0673801	70.0526	290.179	TRIM26
Protein Neddylation (GO:0045116)	1/22	0.0174619	0.0673801	63.3746	256.524	DCUN1D2
Protein Alkylation (GO:0008213)	1/23	0.0182488	0.0673801	60.4909	242.185	METTL22
Cardiac Muscle Cell Development (GO:0055013)	1/26	0.0206059	0.0684495	53.224	206.625	ADPRHL1
Positive Regulation Of Ubiquitin-Protein Transferase Activity (GO:0051443)	1/27	0.0213905	0.0684495	51.1744	196.756	DCUN1D2
Regulation Of Protein Modification By Small Protein Conjugation Or Removal (GO:1903320)	1/29	0.0229578	0.0688733	47.5143	179.324	DCUN1D2
Regulation Of Ubiquitin-Protein Transferase Activity (GO:0051438)	1/32	0.0253043	0.0714474	42.9097	157.77	DCUN1D2
Protein Methylation (GO:0006479)	1/35	0.0276455	0.0737214	39.1176	140.365	METTL22
Regulation Of Mitochondrial Membrane Potential (GO:0051881)	1/39	0.030759	0.077707	34.993	121.831	TCL1A
Regulation Of Viral Entry Into Host Cell (GO:0046596)	1/44	0.0346377	0.0827088	30.9163	103.966	TRIM26
Myofibril Assembly (GO:0030239)	1/46	0.0361851	0.0827088	29.5393	98.044	ADPRHL1
Protein Ubiquitination (GO:0016567)	2/434	0.046128	0.100643	6.46561	19.8904	TRIM26;TRIM10
Response To Molecule Of Bacterial Origin (GO:0002237)	1/69	0.0538139	0.112307	19.5255	57.0579	C4B
Positive Regulation Of Protein Modification By Small Protein Conjugation Or Removal (GO:1903322)	1/79	0.0613839	0.120977	17.0137	47.4785	DCUN1D2
Positive Regulation Of Protein Ubiquitination (GO:0031398)	1/84	0.0651475	0.120977	15.9847	43.6559	DCUN1D2
Positive Regulation Of Peptidyl-Serine Phosphorylation (GO:0033138)	1/89	0.0688971	0.120977	15.0727	40.3217	TCL1A
Positive Regulation Of Cellular Component Biogenesis (GO:0044089)	1/93	0.0718865	0.120977	14.4145	37.9486	TCL1A
Regulation Of Peptidyl-Serine Phosphorylation (GO:0033135)	1/93	0.0718865	0.120977	14.4145	37.9486	TCL1A
Monocarboxylic Acid Metabolic Process (GO:0032787)	1/97	0.074867	0.120977	13.8111	35.799	ABAT
Positive Regulation Of Protein-Containing Complex Assembly (GO:0031334)	1/98	0.0756107	0.120977	13.668	35.293	TCL1A
Response To Tumor Necrosis Factor (GO:0034612)	1/108	0.083017	0.121466	12.3844	30.8212	TCL1A
Regulation Of Protein Serine/Threonine Kinase Activity (GO:0071900)	1/112	0.085964	0.121466	11.9357	29.2882	TCL1A
Positive Regulation Of Cellular Component Organization (GO:0051130)	1/113	0.0866993	0.121466	11.8286	28.9245	TCL1A
Positive Regulation Of Protein Serine/Threonine Kinase Activity (GO:0071902)	1/117	0.0896352	0.121466	11.4184	27.5412	TCL1A
Regulation Of Protein-Containing Complex Assembly (GO:0043254)	1/119	0.0910998	0.121466	11.2237	26.8898	TCL1A
Cellular Response To Tumor Necrosis Factor (GO:0071356)	1/119	0.0910998	0.121466	11.2237	26.8898	TCL1A
Positive Regulation Of Transferase Activity (GO:0051347)	1/143	0.108504	0.138871	9.31549	20.6895	DCUN1D2
Positive Regulation Of Protein Kinase Activity (GO:0045860)	1/145	0.10994	0.138871	9.18519	20.2793	TCL1A
Defense Response To Virus (GO:0051607)	1/189	0.140991	0.173527	7.01986	13.7523	TRIM26
Positive Regulation Of DNA-binding Transcription Factor Activity (GO:0051091)	1/246	0.179708	0.215649	5.37116	9.21918	TRIM26
Cellular Response To Cytokine Stimulus (GO:0071345)	1/308	0.21996	0.257514	4.27296	6.47059	TCL1A
Positive Regulation Of Protein Phosphorylation (GO:0001934)	1/377	0.262577	0.295791	3.4766	4.64894	TCL1A
Negative Regulation Of Programmed Cell Death (GO:0043069)	1/381	0.264979	0.295791	3.4393	4.56774	TCL1A
Negative Regulation Of Apoptotic Process (GO:0043066)	1/482	0.323261	0.345404	2.70312	3.05262	TCL1A
Positive Regulation Of Cell Population Proliferation (GO:0008284)	1/483	0.323816	0.345404	2.69737	3.0415	TCL1A
Positive Regulation Of Cellular Process (GO:0048522)	1/594	0.382813	0.399457	2.17999	2.09325	TCL1A
Regulation Of Apoptotic Process (GO:0042981)	1/705	0.436957	0.446254	1.82576	1.51158	TCL1A
Regulation Of Cell Population Proliferation (GO:0042127)	1/766	0.464782	0.464782	1.67486	1.28325	TCL1A
KEGG
Term	Overlap	P.value	Adjusted.P.value	Odds.Ratio	Combined.Score	Genes
Pertussis	2/76	0.00165203	0.0119717	38.4363	246.213	C4B;C4A
Complement and coagulation cascades	2/85	0.00206073	0.0119717	34.253	211.844	C4B;C4A
Staphylococcus aureus infection	2/95	0.00256537	0.0119717	30.5545	182.278	C4B;C4A
Systemic lupus erythematosus	2/135	0.00510093	0.0178533	21.3222	112.546	C4B;C4A
Coronavirus disease	2/232	0.0144453	0.0404468	12.2696	51.9909	C4B;C4A
Butanoate metabolism	1/28	0.0221744	0.0454276	49.2765	187.685	ABAT
beta-Alanine metabolism	1/30	0.0237405	0.0454276	45.8736	171.593	ABAT
Propanoate metabolism	1/34	0.0268657	0.0454276	40.3051	145.78	ABAT
Alanine, aspartate and glutamate metabolism	1/37	0.0292034	0.0454276	36.9407	130.529	ABAT
Valine, leucine and isoleucine degradation	1/48	0.0377302	0.0528222	28.2794	92.6801	ABAT
RNA degradation	1/79	0.0613839	0.0781249	17.0137	47.4785	SKIV2L
GABAergic synapse	1/89	0.0688971	0.0803799	15.0727	40.3217	ABAT
PI3K-Akt signaling pathway	1/354	0.24862	0.267745	3.70746	5.16015	TCL1A
Herpes simplex virus 1 infection	1/498	0.332086	0.332086	2.61395	2.88151	ZNF528

## Sheet: Children(8-10)-NO2annual
GO Biological Process
Term	Overlap	P.value	Adjusted.P.value	Odds.Ratio	Combined.Score	Genes
Suppression Of Viral Release By Host (GO:0044790)	1/13	0.00194879	0.00799227	832.708	5196.55	TRIM26
Negative Regulation Of Viral Entry Into Host Cell (GO:0046597)	1/18	0.00269766	0.00799227	587.647	3476.15	TRIM26
Negative Regulation Of Viral Life Cycle (GO:1903901)	1/20	0.0029971	0.00799227	525.737	3054.59	TRIM26
Regulation Of Viral Entry Into Host Cell (GO:0046596)	1/44	0.00658574	0.0131715	232.023	1165.42	TRIM26
Defense Response To Virus (GO:0051607)	1/189	0.0280841	0.0449346	52.6835	188.214	TRIM26
Positive Regulation Of DNA-binding Transcription Factor Activity (GO:0051091)	1/246	0.0364496	0.0485995	40.3102	133.5	TRIM26
Protein Modification By Small Protein Conjugation (GO:0032446)	1/364	0.0536147	0.0612739	27.0441	79.1291	TRIM26
Protein Ubiquitination (GO:0016567)	1/434	0.0637004	0.0637004	22.5912	62.2064	TRIM26
NOTE: No Results for KEGG

## Sheet: Children(8-10)-NO2monthly
Term	Overlap	P.value	Adjusted.P.value	Odds.Ratio	Combined.Score	Genes
Positive Regulation Of DNA Methylation-Dependent Heterochromatin Formation (GO:0090309)	1/10	0.000999752	0.00368179	2221	15342.7	MORC2
Positive Regulation Of Heterochromatin Formation (GO:0031453)	1/13	0.00129958	0.00368179	1665.5	11068.4	MORC2
Negative Regulation Of Single Stranded Viral RNA Replication Via Double Stranded DNA Intermediate (GO:0045869)	1/14	0.00139952	0.00368179	1537.31	10102.6	MORC2
Negative Regulation Of RNA Biosynthetic Process (GO:1902679)	1/16	0.00159937	0.00368179	1332.2	8576.9	MORC2
Regulation Of DNA Methylation-Dependent Heterochromatin Formation (GO:0090308)	1/17	0.00169929	0.00368179	1248.88	7964.76	MORC2
Regulation Of Single Stranded Viral RNA Replication Via Double Stranded DNA Intermediate (GO:0045091)	1/17	0.00169929	0.00368179	1248.88	7964.76	MORC2
Negative Regulation Of Gene Expression, Epigenetic (GO:0045814)	1/51	0.00509356	0.00860119	398.96	2106.42	MORC2
Negative Regulation Of Viral Genome Replication (GO:0045071)	1/53	0.00529304	0.00860119	383.577	2010.47	MORC2
Epigenetic Regulation Of Gene Expression (GO:0040029)	1/83	0.00828289	0.0119642	242.878	1164.25	MORC2
Chromatin Remodeling (GO:0006338)	1/228	0.0226704	0.0294716	87.0969	329.809	MORC2
Chromatin Organization (GO:0006325)	1/268	0.0266209	0.0314611	73.8989	267.962	MORC2
Negative Regulation Of Gene Expression (GO:0010629)	1/336	0.0333184	0.0360949	58.6955	199.661	MORC2
DNA Damage Response (GO:0006974)	1/384	0.0380321	0.0380321	51.2141	167.436	MORC2
NOTE: No Results for KEGG

## Sheet: Children(8-10)-URBA
GO Biological Process
Term	Overlap	P.value	Adjusted.P.value	Odds.Ratio	Combined.Score	Genes
Fructose 1,6-Bisphosphate Metabolic Process (GO:0030388)	1/8	0.00638314	0.0844753	190.257	961.578	PFKL
Fructose 6-Phosphate Metabolic Process (GO:0006002)	1/9	0.00717835	0.0844753	166.467	821.794	PFKL
Suppression Of Viral Release By Host (GO:0044790)	1/13	0.0103532	0.0844753	110.956	507.118	TRIM26
Negative Regulation Of Smooth Muscle Cell Migration (GO:0014912)	1/14	0.0111454	0.0844753	102.415	460.534	AIF1
Positive Regulation Of Smooth Muscle Cell Migration (GO:0014911)	1/16	0.0127281	0.0844753	88.7511	387.305	AIF1
Positive Regulation Of Lymphocyte Migration (GO:2000403)	1/16	0.0127281	0.0844753	88.7511	387.305	AIF1
Ribosomal Small Subunit Assembly (GO:0000028)	1/17	0.0135186	0.0844753	83.2	358.067	PWP2
Rac Protein Signal Transduction (GO:0016601)	1/17	0.0135186	0.0844753	83.2	358.067	AIF1
Negative Regulation Of Viral Entry Into Host Cell (GO:0046597)	1/18	0.0143084	0.0844753	78.302	332.541	TRIM26
Microglial Cell Activation (GO:0001774)	1/20	0.0158863	0.0844753	70.0526	290.179	AIF1
Negative Regulation Of Viral Life Cycle (GO:1903901)	1/20	0.0158863	0.0844753	70.0526	290.179	TRIM26
Regulation Of T Cell Migration (GO:2000404)	1/23	0.0182488	0.0844753	60.4909	242.185	AIF1
Response To Hexose (GO:0009746)	1/24	0.0190351	0.0844753	57.858	229.203	PFKL
Positive Regulation Of T Cell Migration (GO:2000406)	1/25	0.0198208	0.0844753	55.4444	217.399	AIF1
Regulation Of Chemotaxis (GO:0050920)	1/28	0.0221744	0.0844753	49.2765	187.685	AIF1
Glycolytic Process (GO:0006096)	1/29	0.0229578	0.0844753	47.5143	179.324	PFKL
Maturation Of SSU-rRNA From Tricistronic rRNA Transcript (SSU-rRNA, 5.8S rRNA, LSU-rRNA) (GO:0000462)	1/30	0.0237405	0.0844753	45.8736	171.593	PWP2
Phagocytosis, Engulfment (GO:0006911)	1/30	0.0237405	0.0844753	45.8736	171.593	AIF1
Positive Regulation Of Mononuclear Cell Migration (GO:0071677)	1/31	0.0245227	0.0844753	44.3422	164.428	AIF1
Positive Regulation Of Leukocyte Migration (GO:0002687)	1/31	0.0245227	0.0844753	44.3422	164.428	AIF1
Positive Regulation Of G1/S Transition Of Mitotic Cell Cycle (GO:1900087)	1/31	0.0245227	0.0844753	44.3422	164.428	AIF1
Actin Filament Bundle Assembly (GO:0051017)	1/33	0.0260853	0.0844753	41.5667	151.568	AIF1
Actin Filament Bundle Organization (GO:0061572)	1/33	0.0260853	0.0844753	41.5667	151.568	AIF1
Macrophage Activation (GO:0042116)	1/35	0.0276455	0.0844753	39.1176	140.365	AIF1
Negative Regulation Of Smooth Muscle Cell Proliferation (GO:0048662)	1/37	0.0292034	0.0844753	36.9407	130.529	AIF1
Maturation Of SSU-rRNA (GO:0030490)	1/38	0.0299815	0.0844753	35.9405	126.05	PWP2
Positive Regulation Of Cell Cycle G1/S Phase Transition (GO:1902808)	1/40	0.0315359	0.0844753	34.094	117.85	AIF1
Carbohydrate Catabolic Process (GO:0016052)	1/41	0.0323122	0.0844753	33.24	114.09	PFKL
Regulation Of Chemokine Production (GO:0032642)	1/41	0.0323122	0.0844753	33.24	114.09	AIF1
Protein Modification By Small Protein Conjugation (GO:0032446)	2/364	0.0335007	0.0844753	7.74349	26.2983	TRIM26;TRIM10
Positive Regulation Of Chemotaxis (GO:0050921)	1/44	0.0346377	0.0844753	30.9163	103.966	AIF1
Regulation Of Viral Entry Into Host Cell (GO:0046596)	1/44	0.0346377	0.0844753	30.9163	103.966	TRIM26
B Cell Receptor Signaling Pathway (GO:0050853)	1/46	0.0361851	0.0844753	29.5393	98.044	CD79B
Response To Glucose (GO:0009749)	1/46	0.0361851	0.0844753	29.5393	98.044	PFKL
Positive Regulation Of Smooth Muscle Cell Proliferation (GO:0048661)	1/47	0.0369579	0.0844753	28.8957	95.2971	AIF1
Ribosome Assembly (GO:0042255)	1/50	0.0392729	0.0847029	27.1224	87.8013	PWP2
Pyruvate Metabolic Process (GO:0006090)	1/50	0.0392729	0.0847029	27.1224	87.8013	PFKL
Actin Polymerization Or Depolymerization (GO:0008154)	1/53	0.0415827	0.0847029	25.5538	81.263	AIF1
Positive Regulation Of Chemokine Production (GO:0032722)	1/53	0.0415827	0.0847029	25.5538	81.263	AIF1
Positive Regulation Of Leukocyte Chemotaxis (GO:0002690)	1/54	0.0423515	0.0847029	25.0704	79.2665	AIF1
Protein Ubiquitination (GO:0016567)	2/434	0.046128	0.0900059	6.46561	19.8904	TRIM26;TRIM10
Positive Regulation Of Mitotic Cell Cycle Phase Transition (GO:1901992)	1/63	0.0492444	0.0935893	21.4215	64.4993	AIF1
Positive Regulation Of T Cell Proliferation (GO:0042102)	1/65	0.0507699	0.0935893	20.75	61.8444	AIF1
Cellular Response To Type II Interferon (GO:0071346)	1/66	0.0515317	0.0935893	20.4297	60.5856	AIF1
B Cell Differentiation (GO:0030183)	1/68	0.0530537	0.0935893	19.8179	58.1943	CD79B
Phagocytosis (GO:0006909)	1/69	0.0538139	0.0935893	19.5255	57.0579	AIF1
Positive Regulation Of Interleukin-6 Production (GO:0032755)	1/76	0.0591188	0.100628	17.6969	50.0504	AIF1
Response To Type II Interferon (GO:0034341)	1/80	0.0621377	0.103563	16.7975	46.6701	AIF1
Ribosomal Small Subunit Biogenesis (GO:0042274)	1/84	0.0651475	0.106363	15.9847	43.6559	PWP2
Cellular Response To Chemical Stress (GO:0062197)	1/89	0.0688971	0.109446	15.0727	40.3217	AIF1
Lymphocyte Differentiation (GO:0030098)	1/91	0.0703929	0.109446	14.7363	39.1052	CD79B
B Cell Activation (GO:0042113)	1/92	0.07114	0.109446	14.5736	38.5196	CD79B
Regulation Of G1/S Transition Of Mitotic Cell Cycle (GO:2000045)	1/106	0.0815402	0.121895	12.6216	31.638	AIF1
Positive Regulation Of T Cell Activation (GO:0050870)	1/107	0.0822789	0.121895	12.5019	31.2252	AIF1
Regulation Of Interleukin-6 Production (GO:0032675)	1/114	0.0874341	0.126832	11.7233	28.5682	AIF1
Cellular Response To Oxidative Stress (GO:0034599)	1/117	0.0896352	0.126832	11.4184	27.5412	AIF1
Ribonucleoprotein Complex Biogenesis (GO:0022613)	1/118	0.0903677	0.126832	11.3202	27.2123	PWP2
Antigen Receptor-Mediated Signaling Pathway (GO:0050851)	1/134	0.102014	0.140709	9.95038	22.7132	CD79B
Actin Filament Organization (GO:0007015)	1/144	0.109222	0.145629	9.24988	20.4827	AIF1
Ras Protein Signal Transduction (GO:0007265)	1/144	0.109222	0.145629	9.24988	20.4827	AIF1
protein-RNA Complex Assembly (GO:0022618)	1/150	0.11352	0.148683	8.87472	19.3094	PWP2
Ribosome Biogenesis (GO:0042254)	1/155	0.117088	0.148683	8.58442	18.4121	PWP2
Positive Regulation Of Response To External Stimulus (GO:0032103)	1/155	0.117088	0.148683	8.58442	18.4121	AIF1
Regulation Of Macromolecule Metabolic Process (GO:0060255)	1/162	0.122059	0.152574	8.20828	17.264	AIF1
Phosphate-Containing Compound Metabolic Process (GO:0006796)	1/184	0.137514	0.169248	7.21348	14.3117	PFKL
Defense Response To Virus (GO:0051607)	1/189	0.140991	0.170898	7.01986	13.7523	TRIM26
Positive Regulation Of Cell Motility (GO:2000147)	1/221	0.162933	0.194546	5.98909	10.8667	AIF1
Inflammatory Response (GO:0006954)	1/236	0.173036	0.203572	5.60255	9.82831	AIF1
Positive Regulation Of DNA-binding Transcription Factor Activity (GO:0051091)	1/246	0.179708	0.208357	5.37116	9.21918	TRIM26
Cellular Component Assembly (GO:0022607)	1/260	0.188964	0.215958	5.07722	8.45967	AIF1
Positive Regulation Of Cell Migration (GO:0030335)	1/272	0.196819	0.220858	4.84945	7.88263	AIF1
Plasma Membrane Bounded Cell Projection Assembly (GO:0120031)	1/275	0.198772	0.220858	4.79562	7.74779	AIF1
Cellular Response To Cytokine Stimulus (GO:0071345)	1/308	0.21996	0.241052	4.27296	6.47059	AIF1
Positive Regulation Of Cytokine Production (GO:0001819)	1/320	0.227534	0.245983	4.10972	6.08426	AIF1
Negative Regulation Of Cell Population Proliferation (GO:0008285)	1/379	0.263779	0.281364	3.45785	4.60808	AIF1
Regulation Of Cell Migration (GO:0030334)	1/434	0.296125	0.311711	3.01016	3.66328	AIF1
Positive Regulation Of Cell Population Proliferation (GO:0008284)	1/483	0.323816	0.336432	2.69737	3.0415	AIF1
Positive Regulation Of Cellular Process (GO:0048522)	1/594	0.382813	0.392628	2.17999	2.09325	AIF1
Regulation Of Cell Population Proliferation (GO:0042127)	1/766	0.464782	0.470666	1.67486	1.28325	AIF1
Regulation Of Gene Expression (GO:0010468)	1/1127	0.604797	0.604797	1.11652	0.561455	AIF1
KEGG
Term	Overlap	P.value	Adjusted.P.value	Odds.Ratio	Combined.Score	Genes
Pentose phosphate pathway	1/30	0.0237405	0.100276	45.8736	171.593	PFKL
Galactose metabolism	1/31	0.0245227	0.100276	44.3422	164.428	PFKL
Fructose and mannose metabolism	1/33	0.0260853	0.100276	41.5667	151.568	PFKL
Glycolysis / Gluconeogenesis	1/67	0.052293	0.100276	20.1192	59.3696	PFKL
Central carbon metabolism in cancer	1/70	0.0545734	0.100276	19.2415	55.9584	PFKL
RNA degradation	1/79	0.0613839	0.100276	17.0137	47.4785	PFKL
B cell receptor signaling pathway	1/81	0.062891	0.100276	16.5867	45.8846	CD79B
Glucagon signaling pathway	1/107	0.0822789	0.100276	12.5019	31.2252	PFKL
Ribosome biogenesis in eukaryotes	1/108	0.083017	0.100276	12.3844	30.8212	PWP2
HIF-1 signaling pathway	1/109	0.0837546	0.100276	12.2691	30.4258	PFKL
AMPK signaling pathway	1/120	0.0918312	0.100276	11.1289	26.5735	PFKL
Thyroid hormone signaling pathway	1/121	0.0925622	0.100276	11.0356	26.2632	PFKL
Ras signaling pathway	1/232	0.170353	0.170353	5.70072	10.0896	RASA3

## Sheet: Adolescents-PM2.5annual
GO Biological Process
Term	Overlap	P.value	Adjusted.P.value	Odds.Ratio	Combined.Score	Genes
protein-DNA Complex Organization (GO:0071824)	2/60	8.79885e-05	0.00659913	229.161	2139.97	L3MBTL1;FAM50B
Chromatin Organization (GO:0006325)	2/268	0.00174183	0.0196991	49.4461	314.122	L3MBTL1;FAM50B
Estrogen Biosynthetic Process (GO:0006703)	1/7	0.00174892	0.0196991	832.875	5287.72	HSD17B8
Positive Regulation Of Vascular Endothelial Growth Factor Signaling Pathway (GO:1900748)	1/7	0.00174892	0.0196991	832.875	5287.72	MYO1C
Positive Regulation Of Cell Migration By Vascular Endothelial Growth Factor Signaling Pathway (GO:0038089)	1/7	0.00174892	0.0196991	832.875	5287.72	MYO1C
Macrophage Activation Involved In Immune Response (GO:0002281)	1/11	0.00274721	0.0196991	499.625	2946.37	MYO1C
Protein Heterotetramerization (GO:0051290)	1/12	0.00299665	0.0196991	454.182	2638.91	HSD17B8
Vascular Endothelial Growth Factor Signaling Pathway (GO:0038084)	1/14	0.0034954	0.0196991	384.269	2173.55	MYO1C
Regulation Of Bicellular Tight Junction Assembly (GO:2000810)	1/15	0.0037447	0.0196991	356.804	1993.61	MYO1C
Cell Surface Toll-Like Receptor Signaling Pathway (GO:0140895)	1/16	0.00399395	0.0196991	333	1839.15	MYO1C
Toll-Like Receptor 4 Signaling Pathway (GO:0034142)	1/17	0.00424314	0.0196991	312.172	1705.22	MYO1C
Myeloid Cell Activation Involved In Immune Response (GO:0002275)	1/17	0.00424314	0.0196991	312.172	1705.22	MYO1C
Vesicle Transport Along Actin Filament (GO:0030050)	1/18	0.00449229	0.0196991	293.794	1588.07	MYO1C
Steroid Hormone Biosynthetic Process (GO:0120178)	1/19	0.00474139	0.0196991	277.458	1484.8	HSD17B8
Protein Heterooligomerization (GO:0051291)	1/19	0.00474139	0.0196991	277.458	1484.8	HSD17B8
Regulation Of Nuclear Division (GO:0051783)	1/19	0.00474139	0.0196991	277.458	1484.8	L3MBTL1
Regulation Of Megakaryocyte Differentiation (GO:0045652)	1/19	0.00474139	0.0196991	277.458	1484.8	L3MBTL1
Regulation Of Vascular Endothelial Growth Factor Signaling Pathway (GO:1900746)	1/19	0.00474139	0.0196991	277.458	1484.8	MYO1C
Actin Filament-Based Transport (GO:0099515)	1/20	0.00499044	0.0196991	262.842	1393.12	MYO1C
Positive Regulation Of Protein Targeting To Membrane (GO:0090314)	1/23	0.00573729	0.0204903	226.966	1171.32	MYO1C
Regulation Of Cell Junction Assembly (GO:1901888)	1/23	0.00573729	0.0204903	226.966	1171.32	MYO1C
Regulation Of Myeloid Cell Differentiation (GO:0045637)	1/26	0.00648369	0.0218158	199.7	1006.18	L3MBTL1
Negative Regulation Of NIK/NF-kappaB Signaling (GO:1901223)	1/27	0.00673239	0.0218158	192.01	960.207	MYO1C
Regulation Of Protein Targeting To Membrane (GO:0090313)	1/28	0.00698104	0.0218158	184.889	917.891	MYO1C
Receptor Signaling Pathway Via STAT (GO:0097696)	1/31	0.00772669	0.0230052	166.375	809.094	MYO1C
Heterochromatin Formation (GO:0031507)	1/32	0.00797515	0.0230052	161	777.859	L3MBTL1
Macrophage Activation (GO:0042116)	1/35	0.0087202	0.0240226	146.772	696.01	MYO1C
Receptor Signaling Pathway Via JAK-STAT (GO:0007259)	1/36	0.00896846	0.0240226	142.571	672.088	MYO1C
Heterochromatin Organization (GO:0070828)	1/39	0.00971292	0.0242823	131.296	608.465	L3MBTL1
Vesicle Cytoskeletal Trafficking (GO:0099518)	1/39	0.00971292	0.0242823	131.296	608.465	MYO1C
Positive Regulation Of Response To Biotic Stimulus (GO:0002833)	1/41	0.010209	0.0246991	124.719	571.772	MYO1C
Negative Regulation Of Response To Biotic Stimulus (GO:0002832)	1/45	0.0112005	0.0254557	113.358	509.181	MYO1C
Positive Regulation Of Innate Immune Response (GO:0045089)	1/45	0.0112005	0.0254557	113.358	509.181	MYO1C
Negative Regulation Of Gene Expression, Epigenetic (GO:0045814)	1/51	0.0126863	0.0274607	99.725	435.522	L3MBTL1
Negative Regulation Of Innate Immune Response (GO:0045824)	1/52	0.0129337	0.0274607	97.7647	425.073	MYO1C
Positive Regulation Of NIK/NF-kappaB Signaling (GO:1901224)	1/53	0.0131812	0.0274607	95.8798	415.061	MYO1C
Regulation Of Mitotic Nuclear Division (GO:0007088)	1/56	0.0139231	0.0282225	90.6364	387.399	L3MBTL1
Fatty Acid Biosynthetic Process (GO:0006633)	1/65	0.0161462	0.0307368	77.8555	321.237	HSD17B8
Monocarboxylic Acid Biosynthetic Process (GO:0072330)	1/65	0.0161462	0.0307368	77.8555	321.237	HSD17B8
Negative Regulation Of Immune Response (GO:0050777)	1/66	0.016393	0.0307368	76.6538	315.117	MYO1C
Establishment Of Protein Localization To Membrane (GO:0090150)	1/69	0.0171329	0.0308845	73.261	297.934	MYO1C
Lipid Biosynthetic Process (GO:0008610)	1/71	0.017626	0.0308845	71.1607	287.374	HSD17B8
Protein Targeting To Membrane (GO:0006612)	1/72	0.0178725	0.0308845	70.1549	282.338	MYO1C
Protein Tetramerization (GO:0051262)	1/73	0.0181189	0.0308845	69.1771	277.455	HSD17B8
Regulation Of Innate Immune Response (GO:0045088)	1/78	0.0193503	0.0316635	64.6688	255.122	MYO1C
Positive Regulation Of Protein Localization To Membrane (GO:1905477)	1/79	0.0195964	0.0316635	63.8365	251.031	MYO1C
Positive Regulation Of Immune Response (GO:0050778)	1/80	0.0198425	0.0316635	63.0253	247.055	MYO1C
Regulation Of NIK/NF-kappaB Signaling (GO:1901222)	1/83	0.0205804	0.0321568	60.7104	235.764	MYO1C
Hemopoiesis (GO:0030097)	1/101	0.0249986	0.0382631	49.7375	183.478	L3MBTL1
Positive Regulation Of Inflammatory Response (GO:0050729)	1/104	0.0257334	0.0386001	48.2816	176.709	MYO1C
Negative Regulation Of Defense Response (GO:0031348)	1/112	0.0276907	0.0407216	44.7838	160.624	MYO1C
Fatty Acid Metabolic Process (GO:0006631)	1/122	0.030133	0.0422148	41.062	143.805	HSD17B8
Positive Regulation Of Defense Response (GO:0031349)	1/124	0.0306208	0.0422148	40.3902	140.803	MYO1C
Regulation Of Mitotic Cell Cycle (GO:0007346)	1/125	0.0308647	0.0422148	40.0625	139.343	L3MBTL1
Positive Regulation Of Intracellular Protein Transport (GO:0090316)	1/126	0.0311085	0.0422148	39.74	137.909	MYO1C
Protein Targeting (GO:0006605)	1/129	0.0318396	0.0422148	38.8027	133.755	MYO1C
Regulation Of Cell Cycle Process (GO:0010564)	1/130	0.0320832	0.0422148	38.5	132.418	L3MBTL1
Actin Filament Organization (GO:0007015)	1/144	0.0354886	0.0457301	34.7063	115.868	MYO1C
Negative Regulation Of Response To External Stimulus (GO:0032102)	1/146	0.0359743	0.0457301	34.2241	113.794	MYO1C
Positive Regulation Of Response To External Stimulus (GO:0032103)	1/155	0.0381576	0.0476969	32.2094	105.197	MYO1C
Positive Regulation Of Cell Motility (GO:2000147)	1/221	0.0540474	0.0664518	22.4716	65.5697	MYO1C
Negative Regulation Of Intracellular Signal Transduction (GO:1902532)	1/231	0.0564366	0.06827	21.4837	61.7579	MYO1C
Regulation Of Inflammatory Response (GO:0050727)	1/240	0.0585826	0.0697412	20.6653	58.6339	MYO1C
Positive Regulation Of Signal Transduction (GO:0009967)	1/266	0.0647605	0.0758912	18.6132	50.9455	MYO1C
Positive Regulation Of Cell Migration (GO:0030335)	1/272	0.0661816	0.0763633	18.1956	49.4074	MYO1C
Regulation Of Cell Cycle (GO:0051726)	1/298	0.0723195	0.0821812	16.5808	43.5522	L3MBTL1
Supramolecular Fiber Organization (GO:0097435)	1/316	0.0765499	0.0856901	15.619	40.138	MYO1C
Negative Regulation Of Cell Population Proliferation (GO:0008285)	1/379	0.0912349	0.100627	12.9742	31.0644	MYO1C
Regulation Of Cell Migration (GO:0030334)	1/434	0.103902	0.112937	11.2945	25.5741	MYO1C
Negative Regulation Of Nucleic Acid-Templated Transcription (GO:1903507)	1/456	0.108929	0.116709	10.7363	23.8029	L3MBTL1
Positive Regulation Of Intracellular Signal Transduction (GO:1902533)	1/525	0.124549	0.131566	9.2896	19.3507	MYO1C
Negative Regulation Of Cellular Process (GO:0048523)	1/537	0.127243	0.132545	9.07603	18.7116	MYO1C
Regulation Of Cell Population Proliferation (GO:0042127)	1/766	0.177398	0.182258	6.28431	10.8678	MYO1C
Negative Regulation Of DNA-templated Transcription (GO:0045892)	1/1025	0.231317	0.234443	4.63159	6.7805	L3MBTL1
Regulation Of DNA-templated Transcription (GO:0006355)	1/1922	0.396636	0.396636	2.35216	2.17513	L3MBTL1
KEGG
Term	Overlap	P.value	Adjusted.P.value	Odds.Ratio	Combined.Score	Genes
Fatty acid biosynthesis	1/18	0.00449229	0.0134769	293.794	1588.07	HSD17B8
Steroid hormone biosynthesis	1/61	0.0151586	0.022738	83.0625	347.964	HSD17B8
Pathogenic Escherichia coli infection	1/197	0.0482938	0.0482938	25.2538	76.5305	MYO1C

## Sheet: Adolescents-PM2.5month
GO Biological Process
Term	Overlap	P.value	Adjusted.P.value	Odds.Ratio	Combined.Score	Genes
Regulation Of Nuclear Division (GO:0051783)	1/19	0.00568712	0.0446486	221.956	1147.41	L3MBTL1
Regulation Of Megakaryocyte Differentiation (GO:0045652)	1/19	0.00568712	0.0446486	221.956	1147.41	L3MBTL1
Ganglioside Metabolic Process (GO:0001573)	1/19	0.00568712	0.0446486	221.956	1147.41	B3GALT4
Glycosphingolipid Biosynthetic Process (GO:0006688)	1/19	0.00568712	0.0446486	221.956	1147.41	B3GALT4
Focal Adhesion Assembly (GO:0048041)	1/21	0.00628419	0.0446486	199.74	1012.63	TRIP6
Oligosaccharide Biosynthetic Process (GO:0009312)	1/22	0.00658262	0.0446486	190.219	955.532	B3GALT4
Carbohydrate Biosynthetic Process (GO:0016051)	1/25	0.00747745	0.0446486	166.417	814.753	B3GALT4
Regulation Of Myeloid Cell Differentiation (GO:0045637)	1/26	0.00777557	0.0446486	159.752	775.878	L3MBTL1
Cell-Substrate Junction Assembly (GO:0007044)	1/28	0.00837161	0.0446486	147.904	707.41	TRIP6
Heterochromatin Formation (GO:0031507)	1/32	0.00956277	0.0459013	128.794	598.874	L3MBTL1
Heterochromatin Organization (GO:0070828)	1/39	0.0116444	0.0471099	105.032	467.698	L3MBTL1
Ceramide Biosynthetic Process (GO:0046513)	1/42	0.0125355	0.0471099	97.3317	426.234	B3GALT4
Oligosaccharide Metabolic Process (GO:0009311)	1/48	0.0143155	0.0471099	84.8809	360.439	B3GALT4
Cellular Defense Response (GO:0006968)	1/48	0.0143155	0.0471099	84.8809	360.439	LGALS3BP
Negative Regulation Of Gene Expression, Epigenetic (GO:0045814)	1/51	0.0152046	0.0471099	79.776	333.955	L3MBTL1
Positive Regulation Of NIK/NF-kappaB Signaling (GO:1901224)	1/53	0.0157969	0.0471099	76.7	318.147	TRIP6
Regulation Of Mitotic Nuclear Division (GO:0007088)	1/56	0.0166848	0.0471099	72.5055	296.784	L3MBTL1
protein-DNA Complex Organization (GO:0071824)	1/60	0.0178676	0.047647	67.5763	271.979	L3MBTL1
Import Into Nucleus (GO:0051170)	1/74	0.0219982	0.0526613	54.5781	208.313	FAM53B
Protein Import Into Nucleus (GO:0006606)	1/79	0.0234699	0.0526613	51.0667	191.604	FAM53B
Regulation Of NIK/NF-kappaB Signaling (GO:1901222)	1/83	0.024646	0.0526613	48.5659	179.846	TRIP6
Positive Regulation Of Canonical Wnt Signaling Pathway (GO:0090263)	1/85	0.0252335	0.0526613	47.4048	174.43	FAM53B
Establishment Of Protein Localization To Organelle (GO:0072594)	1/85	0.0252335	0.0526613	47.4048	174.43	FAM53B
Protein O-linked Glycosylation (GO:0006493)	1/93	0.0275809	0.0529553	43.2652	155.349	B3GALT4
Cytoplasmic Translation (GO:0002181)	1/93	0.0275809	0.0529553	43.2652	155.349	RPS18
Hemopoiesis (GO:0030097)	1/101	0.0299235	0.0533983	39.788	139.62	L3MBTL1
Positive Regulation Of Wnt Signaling Pathway (GO:0030177)	1/109	0.0322615	0.0533983	36.8259	126.456	FAM53B
Cell-Matrix Adhesion (GO:0007160)	1/109	0.0322615	0.0533983	36.8259	126.456	TRIP6
Regulation Of Wnt Signaling Pathway (GO:0030111)	1/109	0.0322615	0.0533983	36.8259	126.456	FAM53B
Protein Localization To Nucleus (GO:0034504)	1/122	0.0360506	0.0571715	32.8479	109.148	FAM53B
Regulation Of Mitotic Cell Cycle (GO:0007346)	1/125	0.0369233	0.0571715	32.0484	105.725	L3MBTL1
Regulation Of Cell Cycle Process (GO:0010564)	1/130	0.0383762	0.0575643	30.7984	100.413	L3MBTL1
Protein Glycosylation (GO:0006486)	1/147	0.0433027	0.0629857	27.189	85.3611	B3GALT4
Peptide Biosynthetic Process (GO:0043043)	1/158	0.0464791	0.0656176	25.2701	77.5476	RPS18
Macromolecule Biosynthetic Process (GO:0009059)	1/183	0.0536657	0.0735987	21.7714	63.681	RPS18
Regulation Of Canonical Wnt Signaling Pathway (GO:0060828)	1/207	0.0605223	0.0806964	19.2117	53.8838	FAM53B
Positive Regulation Of Cell Motility (GO:2000147)	1/221	0.0645028	0.0836793	17.9764	49.2741	TRIP6
Translation (GO:0006412)	1/234	0.0681864	0.0861302	16.9622	45.5522	RPS18
Chromatin Organization (GO:0006325)	1/268	0.0777634	0.0946616	14.7768	37.7411	L3MBTL1
Positive Regulation Of Cell Migration (GO:0030335)	1/272	0.0788846	0.0946616	14.5557	36.9682	TRIP6
Gene Expression (GO:0010467)	1/296	0.0855885	0.0984518	13.3553	32.8299	RPS18
Regulation Of Cell Cycle (GO:0051726)	1/298	0.0861453	0.0984518	13.264	32.5195	L3MBTL1
Intracellular Protein Transport (GO:0006886)	1/325	0.0936348	0.104523	12.142	28.7565	FAM53B
Regulation Of Cell Migration (GO:0030334)	1/434	0.123352	0.134566	9.0351	18.9079	TRIP6
Negative Regulation Of Nucleic Acid-Templated Transcription (GO:1903507)	1/456	0.12925	0.137867	8.58857	17.5723	L3MBTL1
Positive Regulation Of Intracellular Signal Transduction (GO:1902533)	1/525	0.147536	0.15395	7.4313	14.2212	TRIP6
Negative Regulation Of DNA-templated Transcription (GO:0045892)	1/1025	0.270722	0.276482	3.70508	4.84129	L3MBTL1
Regulation Of DNA-templated Transcription (GO:0006355)	1/1922	0.454634	0.454634	1.88162	1.48321	L3MBTL1
NOTE: No Results for KEGG

## Sheet: Adolescents-NO2annual
GO Biological Process
Term	Overlap	P.value	Adjusted.P.value	Odds.Ratio	Combined.Score	Genes
protein-DNA Complex Organization (GO:0071824)	1/60	0.00299995	0.0059999	19940	115835	FAM50B
Chromatin Organization (GO:0006325)	1/268	0.0133999	0.0133999	19732	85094.4	FAM50B
NOTE: No Results for KEGG

[truncated: 11 more sheets: Adolescents-NO2month, Adolescents-LAN, Adolescents-MSAVI, Adults-PM2.5annual, Adults-NO2annual, Adults-Ozone, Adults-LAN, Adults-MSAVI, Adults-URBA, Summary_significantGO, Summary_SignificantKEGG]
