# Supplementary material for: The impact of environmental exposures on DNA methylation in the EXPANSE project
Source: eBioMedicine. 2025 Dec 19;123:106084. doi: 10.1016/j.ebiom.2025.106084 (PMC12794040; doi:10.1016/j.ebiom.2025.106084)
Supplement: Supplemental Data 4 [file mmc4.xlsx]

## Sheet: Children4-6
Description	N	DE	P.DE	FDR	SigGenesInSet	Exposure
Antigen processing and presentation	70	3	0.000185514	0.0112236	HLA-E,HLA-F,TAPBP	NO2 - monthly
Type I diabetes mellitus	42	3	7.75099e-05	0.00703402	HLA-E,HLA-F,PRF1	NO2 - monthly
Human cytomegalovirus infection	216	4	0.000246068	0.0124157	GNAS,HLA-E,HLA-F,TAPBP	NO2 - monthly
Herpes simplex virus 1 infection	169	3	0.00123807	0.0499355	HLA-E,HLA-F,TAPBP	NO2 - monthly
Epstein-Barr virus infection	190	4	0.000141258	0.0102553	HLA-E,HLA-F,TAPBP,RUNX3	NO2 - monthly
Autoimmune thyroid disease	43	3	5.35574e-05	0.00648044	HLA-E,HLA-F,PRF1	NO2 - monthly
Allograft rejection	36	3	4.24961e-05	0.00648044	HLA-E,HLA-F,PRF1	NO2 - monthly
Graft-versus-host disease	39	3	4.25718e-05	0.00648044	HLA-E,HLA-F,PRF1	NO2 - monthly
Viral myocarditis	67	3	0.000273624	0.0124157	HLA-E,HLA-F,PRF1	NO2 - monthly

## Sheet: Adults
Description	N	DE	P.DE	FDR	SigGenesInSet	Exposure
PD-L1 expression and PD-1 checkpoint pathway in cancer	89	5	5.98477e-05	0.0217247	CSNK2A1,STAT3,CD3D,CD3G,CD247	Urbanicity
